# Supplementary material for: 4,4′,6,6′-Tetra­bromo-2,2′-(2,8-diazonia-5-azanona-1,8-diene-1,9-diyl)diphenolate
Source: Acta Crystallogr Sect E Struct Rep Online. 2008 Nov 26;64(Pt 12):o2450. doi: 10.1107/S1600536808037732 (PMC2960104; doi:10.1107/S1600536808037732)
Supplement: Supplementary file 1 [file e-64-o2450-sup1.cif]

##############################################################################
###                                                                        ###
###        Electronic paper (Acta Crystallographica Section E)             ###
###                                                                        ###
##############################################################################
#                                                                            #
# This CIF contains the data in a paper accepted for publication in Acta     #
# Crystallographica Section E. It conforms to the requirements of Notes      #
# for Authors for Section E, and has been peer reviewed under the auspices   #
# of the IUCr Commission on Journals.                                        #
#                                                                            #
# Full details of the Crystallographic Information File format               #
# are given in the paper "The Crystallographic Information File (CIF):       #
# a New Standard Archive File for Crystallography" by S. R. Hall, F. H.      #
# Allen and I. D. Brown [Acta Cryst. (1991), A47, 655-685].                  #
#                                                                            #
# The current version of the core CIF dictionary is obtainable from          #
# ftp://ftp.iucr.org/pub/cif_core.dic. The current version number is 2.4.    #
#                                                                            #
# Software is freely available for graphical display of the structure(s) in  #
# this CIF.  For information consult the CIF home page http://www.iucr.org/  #
# cif/home.html                                                              #
#                                                                            #
# This file may be used for bona fide research purposes within the           #
# scientific community so long as proper attribution is given to the journal # 
# article from which it was obtained.                                        #
#                                                                            #
##############################################################################
                                             
data_global
_audit_creation_method     'form.cif (version 2.0)'
_journal_data_validation_number     ?
_journal_date_recd_electronic     2008-11-11
_journal_date_accepted     2008-11-13
_journal_name_full     'Acta Crystallographica, Section E'
_journal_year     2008
_journal_volume     64
_journal_issue     12
_journal_page_first     o2450
_journal_page_last     o2450
_journal_paper_category     QO
_journal_coeditor_code     BQ2108
_publ_contact_author_name     'Zhu-Jun Chen'
_publ_contact_author_address
;
;
_publ_contact_author_email     'chen_zhujun@yahoo.cn'
_publ_contact_author_fax     '86 574 87600546'
_publ_contact_author_phone     '86 574 87600546'
_publ_section_title
;
4,4',6,6'-Tetrabromo-2,2'-(2,8-diazonia-5-azanona-1,8-diene-1,9-diyl)diphenolate
;
loop_
    _publ_author_name
    _publ_author_footnote
    _publ_author_address
    'Zhu-Jun Chen' ?
;
Zhejiang Textile and Fashion College
Ningbo 315211
People's Republic of China
;
    'Ke-Wei Lei' ?
;
State Key Laboratory Base of Novel Functional Materials and Preparation Science
Institute of Solid Materials Chemistry
Faculty of Materials Science and Chemical Engineering
Ningbo University
Ningbo 315211
People's Republic of China
;
data_I
_audit_creation_method     SHELXL-97
_chemical_name_systematic
;
4,4',6,6'-Tetrabromo-2,2'-(2,8-diazonia-5-azanona-1,8-diene-1,9-diyl)diphenolate
;
_chemical_name_common     ?
_chemical_formula_moiety     'C18 H17 Br4 N3 O2'
_chemical_formula_sum     'C18 H17 Br4 N3 O2'
_chemical_formula_iupac     'C18 H17 Br4 N3 O2'
_chemical_formula_weight     626.99
_chemical_melting_point     ?
_symmetry_cell_setting     Monoclinic
_symmetry_space_group_name_H-M     'P 21/n'
_symmetry_space_group_name_Hall     '-P 2yn'
loop_
    _symmetry_equiv_pos_as_xyz
    'x, y, z'
    '-x+1/2, y+1/2, -z+1/2'
    '-x, -y, -z'
    'x-1/2, -y-1/2, z-1/2'
_cell_length_a     9.4506(11)
_cell_length_b     9.1242(11)
_cell_length_c     23.618(3)
_cell_angle_alpha     90.000
_cell_angle_beta     94.774(2)
_cell_angle_gamma     90.000
_cell_volume     2029.5(4)
_cell_formula_units_Z     4
_cell_measurement_reflns_used     5793
_cell_measurement_theta_min     0.995
_cell_measurement_theta_max     27.62
_cell_measurement_temperature     293(2)
_exptl_crystal_description     'BLOCK'
_exptl_crystal_colour     'YELLOW'
_exptl_crystal_size_max     0.258
_exptl_crystal_size_mid     0.207
_exptl_crystal_size_min     0.187
_exptl_crystal_density_diffrn     2.052
_exptl_crystal_density_meas     ?
_exptl_crystal_density_method     'not measured'
_exptl_crystal_F_000     1208
_exptl_absorpt_coefficient_mu     7.951
_exptl_absorpt_correction_type     multi-scan
_exptl_absorpt_process_details     '(SADABS; Sheldrick, 1997)'
_exptl_absorpt_correction_T_min     0.149
_exptl_absorpt_correction_T_max     0.227
_exptl_special_details
;
;
_diffrn_ambient_temperature     293(2)
_diffrn_radiation_type     MoK\a
_diffrn_radiation_wavelength     0.71073
_diffrn_radiation_source     'fine-focus sealed tube'
_diffrn_radiation_monochromator     graphite
_diffrn_measurement_device_type     'Bruker SMART APEXII'
_diffrn_measurement_method     '\f and \w'
_diffrn_detector_area_resol_mean     ?
_diffrn_reflns_number     17118
_diffrn_reflns_av_R_equivalents     0.0396
_diffrn_reflns_av_sigmaI/netI     0.0383
_diffrn_reflns_theta_min     1.73
_diffrn_reflns_theta_max     27.62
_diffrn_reflns_theta_full     27.62
_diffrn_measured_fraction_theta_max     0.995
_diffrn_measured_fraction_theta_full     0.995
_diffrn_reflns_limit_h_min     -12
_diffrn_reflns_limit_h_max     12
_diffrn_reflns_limit_k_min     -11
_diffrn_reflns_limit_k_max     10
_diffrn_reflns_limit_l_min     -30
_diffrn_reflns_limit_l_max     30
_diffrn_standards_number     .
_diffrn_standards_interval_count     .
_diffrn_standards_interval_time     .
_diffrn_standards_decay_%     ?
_refine_special_details
;
 Refinement of F^2^ against ALL reflections.  The weighted R-factor wR and
 goodness of fit S are based on F^2^, conventional R-factors R are based
 on F, with F set to zero for negative F^2^. The threshold expression of
 F^2^ > 2sigma(F^2^) is used only for calculating R-factors(gt) etc. and is
 not relevant to the choice of reflections for refinement.  R-factors based
 on F^2^ are statistically about twice as large as those based on F, and R-
 factors based on ALL data will be even larger.
;
_reflns_number_total     4693
_reflns_number_gt     3747
_reflns_threshold_expression     I>2\s(I)
_refine_ls_structure_factor_coef     Fsqd
_refine_ls_matrix_type     full
_refine_ls_R_factor_all     0.0529
_refine_ls_R_factor_gt     0.0381
_refine_ls_wR_factor_gt     0.0890
_refine_ls_wR_factor_ref     0.0954
_refine_ls_goodness_of_fit_ref     1.048
_refine_ls_restrained_S_all     1.048
_refine_ls_number_reflns     4693
_refine_ls_number_parameters     256
_refine_ls_number_restraints     6
_refine_ls_hydrogen_treatment     mixed
_refine_ls_weighting_scheme     calc
_refine_ls_weighting_details
         'calc w=1/[\s^2^(Fo^2^)+(0.0444P)^2^+3.6177P] where P=(Fo^2^+2Fc^2^)/3'
_atom_sites_solution_hydrogens     geom
_atom_sites_solution_primary     direct
_atom_sites_solution_secondary     difmap
_refine_ls_shift/su_max     0.001
_refine_ls_shift/su_mean     0.000
_refine_diff_density_max     2.073
_refine_diff_density_min     -0.943
_refine_ls_extinction_method     none
_refine_ls_extinction_coef     ?
loop_
    _atom_type_symbol
    _atom_type_description
    _atom_type_scat_dispersion_real
    _atom_type_scat_dispersion_imag
    _atom_type_scat_source
    'C' 'C' 0.0033 0.0016
                         'International Tables Vol C Tables 4.2.6.8 and 6.1.1.4'
    'H' 'H' 0.0000 0.0000
                         'International Tables Vol C Tables 4.2.6.8 and 6.1.1.4'
    'Br' 'Br' -0.2901 2.4595
                         'International Tables Vol C Tables 4.2.6.8 and 6.1.1.4'
    'N' 'N' 0.0061 0.0033
                         'International Tables Vol C Tables 4.2.6.8 and 6.1.1.4'
    'O' 'O' 0.0106 0.0060
                         'International Tables Vol C Tables 4.2.6.8 and 6.1.1.4'
_computing_data_collection     'APEX2 (Bruker, 2004)'
_computing_cell_refinement     'SAINT (Bruker, 2004)'
_computing_data_reduction     'SAINT (Bruker, 2004)'
_computing_structure_solution     'SHELXS97 (Sheldrick, 2008)'
_computing_structure_refinement     'SHELXL97 (Sheldrick, 2008)'
_computing_molecular_graphics     'XP in SHELXTL (Sheldrick, 2008)'
_computing_publication_material     'XP in SHELXTL (Sheldrick, 2008)'
loop_
    _atom_site_type_symbol
    _atom_site_label
    _atom_site_fract_x
    _atom_site_fract_y
    _atom_site_fract_z
    _atom_site_U_iso_or_equiv
    _atom_site_adp_type
    _atom_site_calc_flag
    _atom_site_refinement_flags
    _atom_site_occupancy
    _atom_site_disorder_assembly
    _atom_site_disorder_group
    C C1 1.1639(4) 1.1651(4) 0.03605(16) 0.0255(8) Uani d . 1 . .
    C C2 1.2507(4) 1.0675(4) 0.00631(15) 0.0244(8) Uani d . 1 . .
    C C3 1.2518(4) 0.9186(4) 0.01388(16) 0.0260(8) Uani d . 1 . .
    H H3 1.3097 0.8596 -0.0065 0.031 Uiso calc R 1 . .
    C C4 1.1645(4) 0.8557(4) 0.05281(18) 0.0280(9) Uani d . 1 . .
    C C5 1.0778(4) 0.9402(5) 0.08246(17) 0.0277(8) Uani d . 1 . .
    H H5 1.0197 0.8968 0.1076 0.033 Uiso calc R 1 . .
    C C6 1.0763(4) 1.0945(5) 0.07503(16) 0.0252(8) Uani d . 1 . .
    C C7 0.9904(4) 1.1819(5) 0.10911(17) 0.0286(9) Uani d . 1 . .
    H H7 0.9341 1.1363 0.1344 0.034 Uiso calc R 1 . .
    C C8 0.9087(5) 1.4217(5) 0.13912(18) 0.0362(10) Uani d . 1 . .
    H H8A 0.9734 1.4858 0.1615 0.043 Uiso calc R 1 . .
    H H8B 0.8566 1.3647 0.1651 0.043 Uiso calc R 1 . .
    C C9 0.8055(5) 1.5135(5) 0.10130(19) 0.0367(10) Uani d . 1 A .
    H H9A 0.7693 1.5925 0.1235 0.044 Uiso calc R 1 . .
    H H9B 0.8551 1.5567 0.0711 0.044 Uiso calc R 1 . .
    C C10 0.5604(11) 1.4631(12) 0.1098(5) 0.0500(18) Uani d PU 0.501(9) A 1
    H H10A 0.5928 1.4777 0.1495 0.060 Uiso calc R 0.501(9) A 1
    H H10B 0.5188 1.5544 0.0955 0.060 Uiso calc R 0.501(9) A 1
    C C10' 0.5427(11) 1.4357(13) 0.0666(5) 0.0500(18) Uani d P 0.499(9) A 2
    H H10C 0.5168 1.3988 0.0286 0.060 Uiso calc PR 0.499(9) A 2
    H H10D 0.5160 1.5383 0.0670 0.060 Uiso calc PR 0.499(9) A 2
    C C11 0.4590(6) 1.3573(6) 0.1061(3) 0.0619(17) Uani d . 1 . .
    H H11A 0.4238 1.3449 0.0666 0.074 Uiso calc R 1 A 1
    H H11B 0.3801 1.3881 0.1270 0.074 Uiso calc R 1 A 1
    C C12 0.4349(4) 1.1126(5) 0.14599(17) 0.0303(9) Uani d . 1 . .
    H H12 0.3368 1.1242 0.1417 0.036 Uiso calc R 1 A .
    C C13 0.4899(4) 0.9821(4) 0.17117(15) 0.0235(8) Uani d . 1 A .
    C C14 0.6423(4) 0.9637(4) 0.18085(15) 0.0228(8) Uani d . 1 . .
    C C15 0.6853(4) 0.8296(4) 0.20880(15) 0.0227(8) Uani d . 1 A .
    C C16 0.5925(4) 0.7256(4) 0.22511(16) 0.0259(8) Uani d . 1 . .
    H H16 0.6260 0.6405 0.2433 0.031 Uiso calc R 1 A .
    C C17 0.4452(4) 0.7494(4) 0.21399(17) 0.0277(8) Uani d . 1 A .
    C C18 0.3950(4) 0.8739(5) 0.18751(16) 0.0266(8) Uani d . 1 . .
    H H18 0.2977 0.8875 0.1802 0.032 Uiso calc R 1 A .
    Br Br1 1.37074(5) 1.15131(5) -0.045130(17) 0.03273(12) Uani d . 1 . .
    Br Br2 1.17523(5) 0.64919(5) 0.06248(2) 0.04388(14) Uani d . 1 . .
    Br Br3 0.88370(4) 0.79812(5) 0.222670(17) 0.03065(12) Uani d . 1 . .
    Br Br4 0.31565(5) 0.60611(6) 0.23712(2) 0.04384(14) Uani d . 1 . .
    N N1 0.9899(4) 1.3230(4) 0.10528(15) 0.0310(8) Uani d . 1 . .
    N N2 0.6880(4) 1.4267(5) 0.07679(18) 0.0447(10) Uani d . 1 . .
    H H2 0.6896 1.3661 0.0490 0.054 Uiso calc R 1 A 1
    N N3 0.5128(4) 1.2170(4) 0.12852(16) 0.0342(8) Uani d . 1 A .
    O O1 1.1653(3) 1.3038(3) 0.02905(13) 0.0365(7) Uani d . 1 . .
    O O2 0.7294(3) 1.0603(3) 0.16669(11) 0.0265(6) Uani d . 1 A .
    H H1A 1.050(6) 1.358(6) 0.077(2) 0.052(15) Uiso d . 1 . .
    H H3A 0.603(6) 1.199(6) 0.137(2) 0.052(16) Uiso d . 1 . .
loop_
    _atom_site_aniso_label
    _atom_site_aniso_U_11
    _atom_site_aniso_U_22
    _atom_site_aniso_U_33
    _atom_site_aniso_U_12
    _atom_site_aniso_U_13
    _atom_site_aniso_U_23
    C1 0.0248(19) 0.026(2) 0.0259(19) 0.0012(16) 0.0033(14) 0.0018(15)
    C2 0.0241(19) 0.026(2) 0.0231(18) -0.0036(15) 0.0034(14) 0.0021(15)
    C3 0.0238(19) 0.024(2) 0.0295(19) 0.0033(15) -0.0026(15) -0.0002(16)
    C4 0.025(2) 0.021(2) 0.037(2) -0.0015(16) -0.0051(16) 0.0068(17)
    C5 0.0217(19) 0.030(2) 0.031(2) -0.0039(16) -0.0001(15) 0.0095(17)
    C6 0.0200(18) 0.030(2) 0.0259(19) 0.0013(16) 0.0020(14) 0.0043(16)
    C7 0.024(2) 0.033(2) 0.029(2) 0.0017(17) 0.0043(15) 0.0062(17)
    C8 0.040(2) 0.038(3) 0.032(2) 0.009(2) 0.0082(18) -0.0018(19)
    C9 0.047(3) 0.028(2) 0.037(2) 0.009(2) 0.0102(19) -0.0003(18)
    C10 0.050(4) 0.050(4) 0.050(4) 0.000(3) 0.004(4) 0.000(4)
    C10' 0.050(4) 0.050(4) 0.050(4) 0.000(3) 0.004(4) 0.000(4)
    C11 0.046(3) 0.049(3) 0.094(5) 0.021(3) 0.026(3) 0.042(3)
    C12 0.0202(19) 0.041(3) 0.030(2) 0.0029(17) 0.0028(15) 0.0027(18)
    C13 0.0210(18) 0.029(2) 0.0210(17) -0.0010(15) 0.0009(14) -0.0005(15)
    C14 0.0226(18) 0.027(2) 0.0194(17) -0.0007(16) 0.0040(14) -0.0058(15)
    C15 0.0234(18) 0.024(2) 0.0205(17) 0.0015(15) 0.0031(14) -0.0046(15)
    C16 0.034(2) 0.022(2) 0.0232(18) 0.0001(16) 0.0073(15) -0.0017(15)
    C17 0.030(2) 0.027(2) 0.0271(19) -0.0079(17) 0.0100(15) -0.0036(16)
    C18 0.0217(19) 0.033(2) 0.0249(18) 0.0004(16) 0.0036(14) -0.0046(16)
    Br1 0.0407(2) 0.0288(2) 0.0309(2) 0.00118(18) 0.01642(17) 0.00159(16)
    Br2 0.0412(3) 0.0226(2) 0.0680(3) 0.00063(19) 0.0055(2) 0.0134(2)
    Br3 0.0242(2) 0.0332(2) 0.0343(2) 0.00332(17) 0.00105(15) 0.00357(17)
    Br4 0.0378(3) 0.0422(3) 0.0531(3) -0.0142(2) 0.0130(2) 0.0056(2)
    N1 0.0311(19) 0.031(2) 0.0321(18) 0.0054(15) 0.0115(15) 0.0043(15)
    N2 0.040(2) 0.042(3) 0.052(2) -0.0019(19) 0.0068(18) 0.0108(19)
    N3 0.0275(19) 0.035(2) 0.040(2) 0.0112(16) 0.0045(15) 0.0110(17)
    O1 0.0476(19) 0.0202(15) 0.0448(17) 0.0028(14) 0.0220(14) 0.0030(13)
    O2 0.0227(13) 0.0244(15) 0.0325(14) -0.0013(11) 0.0037(11) 0.0024(11)
_geom_special_details
;
 All esds (except the esd in the dihedral angle between two l.s. planes)
 are estimated using the full covariance matrix.  The cell esds are taken
 into account individually in the estimation of esds in distances, angles
 and torsion angles; correlations between esds in cell parameters are only
 used when they are defined by crystal symmetry.  An approximate (isotropic)
 treatment of cell esds is used for estimating esds involving l.s. planes.
;
loop_
    _geom_bond_atom_site_label_1
    _geom_bond_atom_site_label_2
    _geom_bond_site_symmetry_2
    _geom_bond_distance
    _geom_bond_publ_flag
    C1 O1 . 1.277(5) ?
    C1 C2 . 1.434(6) ?
    C1 C6 . 1.440(5) ?
    C2 C3 . 1.370(6) ?
    C2 Br1 . 1.892(4) ?
    C3 C4 . 1.408(6) ?
    C3 H3 . 0.9300 ?
    C4 C5 . 1.360(6) ?
    C4 Br2 . 1.900(4) ?
    C5 C6 . 1.419(6) ?
    C5 H5 . 0.9300 ?
    C6 C7 . 1.433(6) ?
    C7 N1 . 1.290(6) ?
    C7 H7 . 0.9300 ?
    C8 N1 . 1.463(5) ?
    C8 C9 . 1.518(6) ?
    C8 H8A . 0.9700 ?
    C8 H8B . 0.9700 ?
    C9 N2 . 1.445(6) ?
    C9 H9A . 0.9700 ?
    C9 H9B . 0.9700 ?
    C10 C11 . 1.359(12) ?
    C10 N2 . 1.526(11) ?
    C10 H10A . 0.9700 ?
    C10 H10B . 0.9700 ?
    C10' N2 . 1.376(11) ?
    C10' C11 . 1.459(12) ?
    C10' H10C . 0.9700 ?
    C10' H10D . 0.9700 ?
    C11 N3 . 1.460(6) ?
    C11 H11A . 0.9700 ?
    C11 H11B . 0.9700 ?
    C12 N3 . 1.293(6) ?
    C12 C13 . 1.411(6) ?
    C12 H12 . 0.9300 ?
    C13 C18 . 1.409(6) ?
    C13 C14 . 1.449(5) ?
    C14 O2 . 1.270(5) ?
    C14 C15 . 1.433(5) ?
    C15 C16 . 1.369(6) ?
    C15 Br3 . 1.898(4) ?
    C16 C17 . 1.412(6) ?
    C16 H16 . 0.9300 ?
    C17 C18 . 1.363(6) ?
    C17 Br4 . 1.902(4) ?
    C18 H18 . 0.9300 ?
    N1 H1A . 0.97(6) ?
    N2 H2 . 0.8600 ?
    N3 H3A . 0.87(6) ?
loop_
    _geom_angle_atom_site_label_1
    _geom_angle_atom_site_label_2
    _geom_angle_atom_site_label_3
    _geom_angle_site_symmetry_1
    _geom_angle_site_symmetry_3
    _geom_angle
    _geom_angle_publ_flag
    O1 C1 C2 . . 122.7(4) ?
    O1 C1 C6 . . 122.6(4) ?
    C2 C1 C6 . . 114.7(4) ?
    C3 C2 C1 . . 123.4(4) ?
    C3 C2 Br1 . . 119.1(3) ?
    C1 C2 Br1 . . 117.5(3) ?
    C2 C3 C4 . . 119.4(4) ?
    C2 C3 H3 . . 120.3 ?
    C4 C3 H3 . . 120.3 ?
    C5 C4 C3 . . 121.0(4) ?
    C5 C4 Br2 . . 121.9(3) ?
    C3 C4 Br2 . . 117.0(3) ?
    C4 C5 C6 . . 119.9(4) ?
    C4 C5 H5 . . 120.0 ?
    C6 C5 H5 . . 120.0 ?
    C5 C6 C7 . . 118.9(4) ?
    C5 C6 C1 . . 121.5(4) ?
    C7 C6 C1 . . 119.5(4) ?
    N1 C7 C6 . . 121.0(4) ?
    N1 C7 H7 . . 119.5 ?
    C6 C7 H7 . . 119.5 ?
    N1 C8 C9 . . 111.0(4) ?
    N1 C8 H8A . . 109.4 ?
    C9 C8 H8A . . 109.4 ?
    N1 C8 H8B . . 109.4 ?
    C9 C8 H8B . . 109.4 ?
    H8A C8 H8B . . 108.0 ?
    N2 C9 C8 . . 111.6(4) ?
    N2 C9 H9A . . 109.3 ?
    C8 C9 H9A . . 109.3 ?
    N2 C9 H9B . . 109.3 ?
    C8 C9 H9B . . 109.3 ?
    H9A C9 H9B . . 108.0 ?
    C11 C10 N2 . . 113.3(8) ?
    C11 C10 H10A . . 108.9 ?
    N2 C10 H10A . . 108.9 ?
    C11 C10 H10B . . 108.9 ?
    N2 C10 H10B . . 108.9 ?
    H10A C10 H10B . . 107.7 ?
    N2 C10' C11 . . 116.4(8) ?
    N2 C10' H10C . . 108.2 ?
    C11 C10' H10C . . 108.2 ?
    N2 C10' H10D . . 108.2 ?
    C11 C10' H10D . . 108.2 ?
    H10C C10' H10D . . 107.3 ?
    C10 C11 C10' . . 43.6(6) ?
    C10 C11 N3 . . 112.1(7) ?
    C10' C11 N3 . . 118.1(6) ?
    C10 C11 H11A . . 109.2 ?
    C10' C11 H11A . . 66.7 ?
    N3 C11 H11A . . 109.2 ?
    C10 C11 H11B . . 109.2 ?
    C10' C11 H11B . . 131.6 ?
    N3 C11 H11B . . 109.2 ?
    H11A C11 H11B . . 107.9 ?
    N3 C12 C13 . . 123.8(4) ?
    N3 C12 H12 . . 118.1 ?
    C13 C12 H12 . . 118.1 ?
    C18 C13 C12 . . 119.1(3) ?
    C18 C13 C14 . . 121.5(4) ?
    C12 C13 C14 . . 119.4(4) ?
    O2 C14 C15 . . 123.3(3) ?
    O2 C14 C13 . . 122.4(4) ?
    C15 C14 C13 . . 114.3(3) ?
    C16 C15 C14 . . 123.9(4) ?
    C16 C15 Br3 . . 119.6(3) ?
    C14 C15 Br3 . . 116.5(3) ?
    C15 C16 C17 . . 119.1(4) ?
    C15 C16 H16 . . 120.5 ?
    C17 C16 H16 . . 120.5 ?
    C18 C17 C16 . . 120.9(4) ?
    C18 C17 Br4 . . 119.8(3) ?
    C16 C17 Br4 . . 119.3(3) ?
    C17 C18 C13 . . 120.3(4) ?
    C17 C18 H18 . . 119.8 ?
    C13 C18 H18 . . 119.8 ?
    C7 N1 C8 . . 125.1(4) ?
    C7 N1 H1A . . 112(3) ?
    C8 N1 H1A . . 123(3) ?
    C10' N2 C9 . . 139.4(6) ?
    C10' N2 C10 . . 42.1(6) ?
    C9 N2 C10 . . 106.8(5) ?
    C10' N2 H2 . . 89.2 ?
    C9 N2 H2 . . 126.6 ?
    C10 N2 H2 . . 126.6 ?
    C12 N3 C11 . . 124.8(4) ?
    C12 N3 H3A . . 111(4) ?
    C11 N3 H3A . . 123(4) ?
loop_
    _geom_torsion_atom_site_label_1
    _geom_torsion_atom_site_label_2
    _geom_torsion_atom_site_label_3
    _geom_torsion_atom_site_label_4
    _geom_torsion_site_symmetry_1
    _geom_torsion_site_symmetry_2
    _geom_torsion_site_symmetry_3
    _geom_torsion_site_symmetry_4
    _geom_torsion
    _geom_torsion_publ_flag
    O1 C1 C2 C3 . . . . 179.1(4) ?
    C6 C1 C2 C3 . . . . -0.1(6) ?
    O1 C1 C2 Br1 . . . . -0.1(5) ?
    C6 C1 C2 Br1 . . . . -179.3(3) ?
    C1 C2 C3 C4 . . . . -0.3(6) ?
    Br1 C2 C3 C4 . . . . 178.9(3) ?
    C2 C3 C4 C5 . . . . 0.8(6) ?
    C2 C3 C4 Br2 . . . . -178.4(3) ?
    C3 C4 C5 C6 . . . . -1.0(6) ?
    Br2 C4 C5 C6 . . . . 178.2(3) ?
    C4 C5 C6 C7 . . . . -176.5(4) ?
    C4 C5 C6 C1 . . . . 0.7(6) ?
    O1 C1 C6 C5 . . . . -179.3(4) ?
    C2 C1 C6 C5 . . . . -0.1(5) ?
    O1 C1 C6 C7 . . . . -2.2(6) ?
    C2 C1 C6 C7 . . . . 177.0(3) ?
    C5 C6 C7 N1 . . . . 177.4(4) ?
    C1 C6 C7 N1 . . . . 0.2(6) ?
    N1 C8 C9 N2 . . . . 72.0(5) ?
    N2 C10 C11 C10' . . . . -47.6(8) ?
    N2 C10 C11 N3 . . . . 60.4(10) ?
    N2 C10' C11 C10 . . . . 57.2(10) ?
    N2 C10' C11 N3 . . . . -36.2(12) ?
    N3 C12 C13 C18 . . . . -178.6(4) ?
    N3 C12 C13 C14 . . . . 2.9(6) ?
    C18 C13 C14 O2 . . . . -179.6(3) ?
    C12 C13 C14 O2 . . . . -1.1(6) ?
    C18 C13 C14 C15 . . . . -1.0(5) ?
    C12 C13 C14 C15 . . . . 177.5(3) ?
    O2 C14 C15 C16 . . . . 178.9(4) ?
    C13 C14 C15 C16 . . . . 0.3(5) ?
    O2 C14 C15 Br3 . . . . -1.6(5) ?
    C13 C14 C15 Br3 . . . . 179.8(3) ?
    C14 C15 C16 C17 . . . . 0.2(6) ?
    Br3 C15 C16 C17 . . . . -179.3(3) ?
    C15 C16 C17 C18 . . . . -0.1(6) ?
    C15 C16 C17 Br4 . . . . -179.5(3) ?
    C16 C17 C18 C13 . . . . -0.6(6) ?
    Br4 C17 C18 C13 . . . . 178.8(3) ?
    C12 C13 C18 C17 . . . . -177.4(4) ?
    C14 C13 C18 C17 . . . . 1.2(6) ?
    C6 C7 N1 C8 . . . . -178.4(4) ?
    C9 C8 N1 C7 . . . . -120.1(5) ?
    C11 C10' N2 C9 . . . . -101.3(11) ?
    C11 C10' N2 C10 . . . . -50.4(9) ?
    C8 C9 N2 C10' . . . . 136.5(8) ?
    C8 C9 N2 C10 . . . . 103.6(6) ?
    C11 C10 N2 C10' . . . . 53.8(10) ?
    C11 C10 N2 C9 . . . . -158.1(7) ?
    C13 C12 N3 C11 . . . . -175.4(5) ?
    C10 C11 N3 C12 . . . . 158.2(7) ?
    C10' C11 N3 C12 . . . . -153.8(7) ?
loop_
    _geom_hbond_atom_site_label_D
    _geom_hbond_atom_site_label_H
    _geom_hbond_atom_site_label_A
    _geom_hbond_site_symmetry_A
    _geom_hbond_distance_DH
    _geom_hbond_distance_HA
    _geom_hbond_distance_DA
    _geom_hbond_angle_DHA
    N1 H1A O1 . 0.97(6) 1.70(6) 2.553(5) 144(5)
    N3 H3A O2 . 0.87(6) 1.84(6) 2.597(4) 144(5)
