# Supplementary material for: 4,4′,6,6′-Tetra­bromo-2,2′-(2,8-diazonia-5-azanona-1,8-diene-1,9-diyl)diphenolate
Source: Acta Crystallogr Sect E Struct Rep Online. 2008 Nov 26;64(Pt 12):o2450. doi: 10.1107/S1600536808037732 (PMC2960104; doi:10.1107/S1600536808037732)
Supplement: Supplementary file 2 [file e-64-o2450-Isup2.hkl]

# 
# h,k,l, Fc-squared, Fo-squared, sigma(Fo-squared) and status flag 
# 
data_I 
_shelx_title ' I in space group P 21/n' 
_shelx_refln_list_code          4 
_shelx_F_calc_maximum      553.72 
_exptl_crystal_F_000      1208.00 
_reflns_d_resolution_high  0.7665 
 
loop_ 
 _symmetry_equiv_pos_as_xyz 
 'x, y, z' 
 '-x+1/2, y+1/2, -z+1/2' 
 '-x, -y, -z' 
 'x-1/2, -y-1/2, z-1/2' 
 
_cell_length_a     9.4506 
_cell_length_b     9.1242 
_cell_length_c    23.6180 
_cell_angle_alpha  90.000 
_cell_angle_beta   94.774 
_cell_angle_gamma  90.000 
 
_shelx_F_squared_multiplier     1.000 
 
loop_ 
 _refln_index_h 
 _refln_index_k 
 _refln_index_l 
 _refln_F_squared_calc 
 _refln_F_squared_meas 
 _refln_F_squared_sigma 
 _refln_observed_status 
   2   0   0    10054.50    12187.27    508.41 o 
   4   0   0    36042.44    36912.74    985.88 o 
   6   0   0    12546.65    12143.29    273.16 o 
   8   0   0       83.47       41.95     60.02 o 
  10   0   0      985.08     1125.71    111.46 o 
  12   0   0       29.62      237.77    119.46 o 
   1   1   0      629.37      768.59     15.14 o 
   2   1   0        3.96       -5.72     10.93 o 
   3   1   0     1205.10     1075.11     26.54 o 
   4   1   0      238.48      261.58     12.25 o 
   5   1   0       63.18       53.47      9.82 o 
   6   1   0        0.36      -31.05     15.52 o 
   7   1   0     1712.43     1785.51     52.37 o 
   8   1   0     2114.38     2190.80     72.11 o 
   9   1   0      259.22      219.30     41.79 o 
  10   1   0      439.09      412.03     48.49 o 
  11   1   0      406.57      472.66     73.51 o 
  12   1   0      392.04      337.56     80.71 o 
   0   2   0    13406.62    13546.54    526.42 o 
   1   2   0   106284.28    97484.58   2089.57 o 
   2   2   0     3599.53     3782.47     66.84 o 
   3   2   0     5001.07     5136.13    108.89 o 
   4   2   0    13898.94    14419.38    274.36 o 
   5   2   0    28584.72    28917.13    545.19 o 
   6   2   0      415.46      538.43     31.75 o 
   7   2   0     2509.98     2374.63     64.15 o 
   8   2   0     2408.49     2634.89     71.88 o 
   9   2   0      502.13      528.15     45.23 o 
  10   2   0      347.55      344.68     42.13 o 
  11   2   0      287.30      383.97     73.69 o 
  12   2   0      524.71      538.47    106.17 o 
   1   3   0     1207.09     1339.47     36.89 o 
   2   3   0     3739.74     3694.65     60.87 o 
   3   3   0     4742.32     5240.68     93.36 o 
   4   3   0     6220.08     6300.52    112.25 o 
   5   3   0      543.42      507.74     25.20 o 
   6   3   0     7872.67     7811.15    156.83 o 
   7   3   0     1083.16      922.19     39.69 o 
   8   3   0       75.40      129.24     31.82 o 
   9   3   0     1735.32     1710.42     73.27 o 
  10   3   0     1224.36     1205.87     80.47 o 
  11   3   0        2.16      -29.82     64.34 o 
   0   4   0    54006.33    50841.36   1332.78 o 
   1   4   0     9598.86     9316.71    164.12 o 
   2   4   0    14113.42    14027.46    244.22 o 
   3   4   0     2766.73     2482.30     52.86 o 
   4   4   0     4173.19     4175.25     94.15 o 
   5   4   0     3609.02     3879.22    122.40 o 
   6   4   0     6765.96     6929.68    126.98 o 
   7   4   0     4116.51     3979.03    133.86 o 
   8   4   0     2781.04     2638.66     87.00 o 
   9   4   0      713.83      825.43     66.71 o 
  10   4   0        4.12       69.34     59.51 o 
  11   4   0     1066.61     1248.61     92.18 o 
   1   5   0       10.35        2.50     13.78 o 
   2   5   0    22068.24    20839.18    361.49 o 
   3   5   0      619.47      649.26     32.05 o 
   4   5   0     4306.52     4045.36    137.82 o 
   5   5   0    16661.76    15894.24    311.81 o 
   6   5   0      193.93      198.73     29.09 o 
   7   5   0      206.36      174.38     32.59 o 
   8   5   0     2289.38     2183.05     97.96 o 
   9   5   0     2703.35     2626.91    233.88 o 
  10   5   0       46.85      -46.49     51.37 o 
  11   5   0      737.35      639.80    123.89 o 
   0   6   0     7461.72     6709.11    281.50 o 
   1   6   0     5659.96     5115.43    112.90 o 
   2   6   0        1.40       18.27     17.95 o 
   3   6   0     2728.68     2685.31     66.79 o 
   4   6   0     4802.43     4565.92    100.87 o 
   5   6   0      472.38      414.68     73.69 o 
   6   6   0     3457.52     3027.91     79.17 o 
   7   6   0     5503.13     5142.72    119.25 o 
   8   6   0      917.44      952.07     49.29 o 
   9   6   0      973.94      951.65     65.23 o 
  10   6   0       54.63      141.60     60.48 o 
   1   7   0    11809.06    10808.39    223.70 o 
   2   7   0     1936.59     1782.85     57.04 o 
   3   7   0    13935.07    12656.20    298.86 o 
   4   7   0     2957.65     3020.28    124.29 o 
   5   7   0     1325.41     1207.67     50.51 o 
   6   7   0     1075.42      943.95     48.55 o 
   7   7   0     1761.52     1698.91    124.90 o 
   8   7   0      368.39      384.38     47.77 o 
   9   7   0       74.69      102.14     60.79 o 
   0   8   0       18.31      -36.01     60.59 o 
   1   8   0     1237.76     1190.61     51.51 o 
   2   8   0      306.29      315.02     69.63 o 
   3   8   0        0.40      -20.79     73.07 o 
   4   8   0       35.51        9.29     58.64 o 
   5   8   0     1110.22      944.25    123.07 o 
   6   8   0      895.39      838.96     98.24 o 
   7   8   0       58.02       40.82    114.32 o 
   8   8   0     1521.94     1325.83     75.85 o 
   9   8   0      247.66      343.63     89.28 o 
   1   9   0     1975.61     1983.61     79.94 o 
   2   9   0    12192.16    11365.00    368.63 o 
   3   9   0     6526.00     6431.91    171.91 o 
   4   9   0     2210.74     2209.14    275.71 o 
   5   9   0      134.85       44.27     69.59 o 
   6   9   0     1658.96     1646.96    215.55 o 
   7   9   0       84.26       58.00     64.33 o 
   0  10   0      661.90      699.03     88.59 o 
   1  10   0        6.00      137.14     47.09 o 
   2  10   0      304.95      381.91     54.69 o 
   3  10   0      180.57      146.07     50.03 o 
   4  10   0      106.91       61.53     50.82 o 
   5  10   0        2.47      -23.95     67.31 o 
   6  10   0      313.27      408.18    166.04 o 
   1  11   0      525.38      834.48    105.28 o 
   2  11   0     6362.34     6757.86    185.35 o 
   3  11   0     1331.55     1479.13    132.66 o 
   4  11   0     1069.58     1059.25     83.02 o 
 -11   0   1        7.13       22.29     84.88 o 
  -9   0   1    12417.19    12579.54    351.03 o 
  -7   0   1    16403.99    16705.32    457.22 o 
  -5   0   1     7705.87     7627.72    212.29 o 
  -3   0   1    28932.24    29921.61    941.34 o 
  -1   0   1      268.30      172.45      8.57 o 
   1   0   1       33.55       99.08      8.49 o 
   3   0   1     2729.82     3008.49     70.72 o 
   5   0   1     3844.08     3623.94     88.90 o 
   7   0   1    26287.62    26084.70    577.24 o 
   9   0   1      249.59      205.05     48.75 o 
  11   0   1     7871.29     8070.60    348.37 o 
 -12   1   1       21.71       51.08     72.20 o 
 -11   1   1       55.71       41.33     65.58 o 
 -10   1   1     1127.68     1075.49     79.38 o 
  -9   1   1     5430.15     5371.29    136.28 o 
  -8   1   1     5196.80     5254.41    161.05 o 
  -7   1   1     2246.29     2012.83     56.77 o 
  -6   1   1      309.62      338.32     17.94 o 
  -5   1   1    11172.72    11445.20    198.20 o 
  -4   1   1    11824.97    12186.22    209.01 o 
  -3   1   1     7683.13     7728.79    150.92 o 
  -2   1   1     5753.62     6455.03    122.52 o 
  -1   1   1      150.87      175.31      8.75 o 
   0   1   1     2254.76     1304.61     55.44 o 
   1   1   1       21.33       44.02      4.94 o 
   2   1   1     1871.70     1767.19     37.59 o 
   3   1   1     7845.14     7901.72    138.28 o 
   4   1   1     3052.10     3587.31     60.45 o 
   5   1   1     1985.88     1865.04     36.85 o 
   6   1   1     9246.96     9447.86    152.43 o 
   7   1   1     9563.49     9731.85    173.01 o 
   8   1   1     3120.74     3090.02     77.77 o 
   9   1   1        9.70       50.02     33.98 o 
  10   1   1       22.40       24.75     37.84 o 
  11   1   1      789.35      870.62     66.04 o 
  12   1   1       13.05       14.98     76.30 o 
 -12   2   1      103.28      121.95     81.81 o 
 -11   2   1      588.33      684.84     79.74 o 
 -10   2   1     1306.50     1222.26    140.18 o 
  -9   2   1      307.09      381.47     35.61 o 
  -8   2   1     8948.40     9129.85    165.39 o 
  -7   2   1     2722.96     2728.01     60.08 o 
  -6   2   1       62.54       92.87     20.32 o 
  -5   2   1     7906.13     8124.23    142.85 o 
  -4   2   1    11968.48    11496.62    196.90 o 
  -3   2   1    13422.49    14266.70    339.31 o 
  -2   2   1     5710.58     6193.36     98.24 o 
  -1   2   1      771.22      640.44     19.39 o 
   0   2   1      319.99      334.96     16.57 o 
   1   2   1     4813.93     4833.72    116.58 o 
   2   2   1    19240.48    20137.48    339.07 o 
   3   2   1     3028.20     2842.58     52.92 o 
   4   2   1     2212.05     2521.33     49.94 o 
   5   2   1       14.25       19.96     14.31 o 
   6   2   1    15993.84    15732.29    306.64 o 
   7   2   1     1105.66     1108.84     39.67 o 
   8   2   1     7704.40     7408.28    137.86 o 
   9   2   1        0.34      -26.67     32.31 o 
  10   2   1     1133.05     1202.35     64.46 o 
  11   2   1     1581.96     1687.29     79.64 o 
  12   2   1     1394.22     1425.74    114.17 o 
 -11   3   1      193.39      234.34     96.88 o 
 -10   3   1      307.61      307.81     60.92 o 
  -9   3   1        0.29      -27.13     26.52 o 
  -8   3   1     7304.26     6942.19    130.45 o 
  -7   3   1     2266.47     2139.33     52.80 o 
  -6   3   1      466.37      492.32     23.36 o 
  -5   3   1      349.15      392.96     22.17 o 
  -4   3   1     9956.65    10454.88    201.54 o 
  -3   3   1    16234.71    16876.78    286.37 o 
  -2   3   1      545.92      567.76     15.76 o 
  -1   3   1    16614.49    15997.82    276.25 o 
   0   3   1      965.32      915.65     22.49 o 
   1   3   1       91.42       75.30      9.39 o 
   2   3   1    12299.62    12209.54    190.85 o 
   3   3   1     5712.25     5995.42    105.92 o 
   4   3   1     2301.20     2344.00     48.55 o 
   5   3   1      110.12      141.90     26.74 o 
   6   3   1     8781.37     8992.95    160.50 o 
   7   3   1      142.25      110.17     24.19 o 
   8   3   1     1690.43     1641.54     50.55 o 
   9   3   1     1382.13     1234.72     53.29 o 
  10   3   1      214.33       39.24     85.57 o 
  11   3   1      302.11      380.06     71.03 o 
 -11   4   1     1387.29     1208.30    130.60 o 
 -10   4   1      134.66      151.61     69.02 o 
  -9   4   1     4343.31     4672.13    183.20 o 
  -8   4   1     1532.63     1574.59     57.43 o 
  -7   4   1      508.06      471.19     28.53 o 
  -6   4   1      937.66      902.53     46.62 o 
  -5   4   1      620.76      544.37     26.00 o 
  -4   4   1     8882.49     8628.08    151.05 o 
  -3   4   1       35.05       51.62     10.09 o 
  -2   4   1      788.46      737.38     23.68 o 
  -1   4   1    15551.25    16085.67    278.93 o 
   0   4   1    12335.55    11142.64    210.18 o 
   1   4   1    18174.32    17691.00    306.65 o 
   2   4   1     2249.69     2645.47     53.02 o 
   3   4   1        1.78       25.60     16.32 o 
   4   4   1     2353.82     2398.36     50.61 o 
   5   4   1    10346.10     9853.86    173.28 o 
   6   4   1     2156.48     2043.10     51.62 o 
   7   4   1     2235.10     2154.39     58.23 o 
   8   4   1      424.98      435.17     37.83 o 
   9   4   1        6.25       12.82     38.31 o 
  10   4   1     1439.88     1552.52    115.31 o 
  11   4   1      310.59      435.97     80.14 o 
 -11   5   1      312.97      305.22    110.88 o 
 -10   5   1       24.40        9.86     52.57 o 
  -9   5   1       15.12      -20.87     51.87 o 
  -8   5   1      647.65      658.56     42.46 o 
  -7   5   1     2747.33     2567.56    108.24 o 
  -6   5   1     2073.86     1961.19     69.16 o 
  -5   5   1       60.42       59.69     23.02 o 
  -4   5   1      469.48      497.93     54.86 o 
  -3   5   1     5995.78     5483.68    101.50 o 
  -2   5   1    11275.22    10222.19    181.53 o 
  -1   5   1       39.82       42.58     13.85 o 
   0   5   1       14.70       41.79     12.66 o 
   1   5   1       14.27       28.35     14.14 o 
   2   5   1    19035.59    18595.24    323.39 o 
   3   5   1     3083.78     3097.96     63.33 o 
   4   5   1     2128.61     1942.79     53.04 o 
   5   5   1      222.21      233.72     40.80 o 
   6   5   1       61.35       22.66     28.69 o 
   7   5   1     3205.74     3080.50     81.51 o 
   8   5   1       39.70      -20.93     36.28 o 
   9   5   1     3191.44     3088.49     89.72 o 
  10   5   1      360.04      486.79     59.90 o 
  11   5   1       39.50       51.53     76.68 o 
 -10   6   1     2351.78     2355.09    163.10 o 
  -9   6   1      561.34      552.86     76.55 o 
  -8   6   1      375.57      438.45     72.40 o 
  -7   6   1      220.33      121.04     43.89 o 
  -6   6   1      250.95      286.66     66.58 o 
  -5   6   1    10107.87     9104.11    214.81 o 
  -4   6   1      636.56      702.47     42.90 o 
  -3   6   1     2459.57     2237.43     57.68 o 
  -2   6   1     1002.57      971.79     32.00 o 
  -1   6   1     1271.45     1146.17     43.84 o 
   0   6   1    12430.09    11814.74    335.66 o 
   1   6   1     1459.67     1469.45     48.23 o 
   2   6   1      860.36      758.04     30.85 o 
   3   6   1       13.25       54.60     22.61 o 
   4   6   1     7208.75     6747.67    142.01 o 
   5   6   1     3372.79     3284.84     90.80 o 
   6   6   1     2637.21     2471.70     70.83 o 
   7   6   1       35.56       17.06     34.31 o 
   8   6   1        6.91        1.11     38.65 o 
   9   6   1     1116.23     1048.31     56.24 o 
  10   6   1       76.50      198.58     62.06 o 
  -9   7   1       92.35      167.18     59.89 o 
  -8   7   1      127.92      142.64     64.52 o 
  -7   7   1     1224.31     1189.94     54.23 o 
  -6   7   1     2180.63     1980.78     85.80 o 
  -5   7   1      429.71      483.91     66.78 o 
  -4   7   1      976.51      954.87     70.21 o 
  -3   7   1     3173.76     3088.90    103.50 o 
  -2   7   1     4509.51     4198.39    115.00 o 
  -1   7   1     3336.34     2931.93     77.33 o 
   0   7   1      218.77      143.77     38.45 o 
   1   7   1      241.92      331.99     30.60 o 
   2   7   1      110.49      163.80     27.74 o 
   3   7   1     4995.65     4522.84    133.58 o 
   4   7   1     3884.34     3483.91     99.95 o 
   5   7   1      635.53      696.84     74.79 o 
   6   7   1     1247.12     1267.76     54.86 o 
   7   7   1       54.98       79.92     59.63 o 
   8   7   1     2217.78     2213.74     76.22 o 
   9   7   1      109.69      168.79     83.37 o 
  -9   8   1      321.74      428.85    118.19 o 
  -8   8   1       35.71       36.73     70.38 o 
  -7   8   1      113.75       62.26     68.09 o 
  -6   8   1     4132.80     3653.97    192.22 o 
  -5   8   1      177.41      130.30    120.23 o 
  -4   8   1      695.46      854.52     94.64 o 
  -3   8   1       25.59       10.36     51.68 o 
  -2   8   1      230.13      257.99     44.00 o 
  -1   8   1     1727.42     1598.86     60.46 o 
   0   8   1      318.01      303.31     46.43 o 
   1   8   1     6907.12     6429.04    144.23 o 
   2   8   1      288.10      385.45     57.71 o 
   3   8   1      917.98      890.15     56.13 o 
   4   8   1     3026.91     2872.75    144.21 o 
   5   8   1      816.74      813.03    115.25 o 
   6   8   1      648.15      718.51     83.92 o 
   7   8   1       50.37       10.70     52.05 o 
   8   8   1      991.41     1015.05     78.09 o 
   9   8   1        2.33       44.17     63.55 o 
  -8   9   1       76.60       54.88     78.88 o 
  -7   9   1     1121.18     1296.12    132.45 o 
  -6   9   1     2017.84     1958.19    419.82 o 
  -5   9   1     2467.55     2214.47    258.51 o 
  -4   9   1      498.90      542.83     79.39 o 
  -3   9   1      288.86      334.92     46.80 o 
  -2   9   1        0.33       53.56     55.13 o 
  -1   9   1     1396.23     1367.94     67.56 o 
   0   9   1       68.32       42.86     46.03 o 
   1   9   1       73.83       85.83     49.56 o 
   2   9   1      186.51      178.22     46.05 o 
   3   9   1      165.20      173.25     71.18 o 
   4   9   1     2537.61     2262.15    229.87 o 
   5   9   1     1044.19     1129.16    210.44 o 
   6   9   1      489.37      473.85     84.07 o 
   7   9   1      387.50      340.98    111.20 o 
  -6  10   1        0.99       47.46     73.60 o 
  -5  10   1     1235.25     1435.65    178.34 o 
  -4  10   1       17.22       44.58     74.70 o 
  -3  10   1      301.61      345.05     55.28 o 
  -2  10   1       81.43      144.59     48.91 o 
  -1  10   1      109.29      274.21     51.14 o 
   0  10   1      113.69      291.11     59.90 o 
   1  10   1      232.45      358.02     50.59 o 
   2  10   1       16.70       70.80     48.42 o 
   3  10   1      978.10      986.15     66.53 o 
   4  10   1       54.22       85.91     92.31 o 
   5  10   1     1517.00     1598.05    114.03 o 
   6  10   1        9.06      -10.43     65.24 o 
  -4  11   1       11.42      106.52     59.19 o 
  -3  11   1       12.21      103.65     57.82 o 
  -2  11   1       12.00      212.12    117.56 o 
  -1  11   1      670.66      816.51     71.63 o 
   0  11   1        2.38      108.08     63.55 o 
   1  11   1        2.82      119.58     51.91 o 
   2  11   1      251.26      445.06     58.80 o 
   3  11   1      335.09      473.96     60.96 o 
   4  11   1      475.06      513.72    121.09 o 
 -12   0   2      118.46       96.60    113.46 o 
 -10   0   2     6068.90     6019.51    267.21 o 
  -8   0   2     1479.33     1479.52     69.84 o 
  -6   0   2     1195.50     1202.72     42.10 o 
  -4   0   2     7455.95     7920.43    177.70 o 
  -2   0   2     4014.95     4407.13    139.36 o 
   0   0   2      103.35       40.72     17.00 o 
   2   0   2    22235.38    26254.97    591.45 o 
   4   0   2    14868.41    15028.72    333.03 o 
   6   0   2     1598.94     1652.51     52.09 o 
   8   0   2      664.49      524.85     50.21 o 
  10   0   2     1074.21     1051.66    166.33 o 
  12   0   2     1424.33     1372.06    138.32 o 
 -12   1   2     1409.86     1552.41    124.03 o 
 -11   1   2      383.65      508.33     77.72 o 
 -10   1   2      748.27      677.49     68.82 o 
  -9   1   2      189.11      253.24     34.84 o 
  -8   1   2       10.07       -9.20     23.14 o 
  -7   1   2     1124.40     1220.98     37.84 o 
  -6   1   2     7565.53     7330.25    119.68 o 
  -5   1   2     1365.10     1527.63     31.39 o 
  -4   1   2     4614.44     5482.61     88.68 o 
  -3   1   2    40732.03    43585.91   1297.45 o 
  -2   1   2   134200.55   132074.00   3399.91 o 
  -1   1   2    10528.13    11719.49    245.52 o 
   0   1   2     6313.32     6955.86    118.43 o 
   1   1   2      324.96      469.66     26.65 o 
   2   1   2    18785.25    20071.11    397.49 o 
   3   1   2    15776.98    15010.47    234.18 o 
   4   1   2    33802.43    34869.26    540.62 o 
   5   1   2     7593.87     8101.15    130.84 o 
   6   1   2     1971.92     2068.75     42.78 o 
   7   1   2      361.94      378.84     25.10 o 
   8   1   2       11.84       -0.23     29.67 o 
   9   1   2      572.48      611.70     40.75 o 
  10   1   2      942.11     1036.27     51.54 o 
  11   1   2       28.83      -14.90     45.18 o 
  12   1   2      206.89      183.31     83.83 o 
 -12   2   2      617.43      835.64     88.41 o 
 -11   2   2      310.26      319.21     67.34 o 
 -10   2   2      906.58      916.32     57.77 o 
  -9   2   2     3253.09     3258.77     96.79 o 
  -8   2   2      292.07      247.75     45.83 o 
  -7   2   2     2509.82     2683.57     66.26 o 
  -6   2   2     7467.46     7374.60    172.05 o 
  -5   2   2     1292.12     1259.87     47.02 o 
  -4   2   2      467.27      519.79     34.44 o 
  -3   2   2    15524.39    16015.67    289.31 o 
  -2   2   2     1423.87     1336.24     30.30 o 
  -1   2   2     4294.58     4523.64     72.22 o 
   0   2   2     1024.20     1007.44     21.71 o 
   1   2   2     2158.47     2147.99     39.66 o 
   2   2   2     2154.91     1894.11     33.55 o 
   3   2   2     3870.63     3916.86     71.13 o 
   4   2   2     5058.51     5791.75    103.62 o 
   5   2   2        7.61       46.43     13.32 o 
   6   2   2     4475.74     4759.39    118.24 o 
   7   2   2       94.52       88.01     22.51 o 
   8   2   2     2549.40     2512.64     62.14 o 
   9   2   2      164.64      187.41     35.26 o 
  10   2   2        5.02       44.31     40.35 o 
  11   2   2      188.94      107.56     54.08 o 
  12   2   2      116.84      133.63     81.72 o 
 -11   3   2      175.97      271.50     98.60 o 
  -9   3   2     1004.90      992.39     74.21 o 
  -8   3   2      435.10      520.35     31.19 o 
  -7   3   2     5027.09     4867.39     94.40 o 
  -6   3   2       50.32       49.06     18.65 o 
  -5   3   2     6906.56     6931.66    123.65 o 
  -4   3   2    12505.91    11990.28    206.08 o 
  -3   3   2    15971.44    15782.83    245.84 o 
  -2   3   2     4395.60     4244.00     69.27 o 
  -1   3   2    90615.03    87720.60   3838.32 o 
   0   3   2       19.31       15.80      7.50 o 
   1   3   2     1565.20     1482.97     28.12 o 
   2   3   2     1337.91     1298.81     26.55 o 
   3   3   2    44354.01    45871.28    858.74 o 
   4   3   2    11386.96    11527.10    199.50 o 
   5   3   2      934.20      915.42     31.29 o 
   6   3   2    10131.00    10246.25    181.47 o 
   7   3   2      528.87      472.13     28.70 o 
   8   3   2      415.63      424.26     32.00 o 
   9   3   2      745.71      881.59     51.97 o 
  10   3   2     1263.28     1296.70     81.61 o 
  11   3   2      251.09      261.27     74.59 o 
 -11   4   2      841.36      669.60    119.74 o 
 -10   4   2      643.29      677.86     58.55 o 
  -9   4   2       75.81       47.08     43.70 o 
  -8   4   2     5266.71     5012.61    117.11 o 
  -7   4   2     4566.95     4260.52     86.04 o 
  -6   4   2      511.59      480.60     25.36 o 
  -5   4   2     2581.27     2470.87     53.08 o 
  -4   4   2    19071.53    18947.46    322.44 o 
  -3   4   2      527.90      678.52     24.99 o 
  -2   4   2     9554.73     8843.87    156.28 o 
  -1   4   2      370.89      364.14     23.30 o 
   0   4   2    12662.21    12575.78    243.36 o 
   1   4   2      737.59      534.26     19.24 o 
   2   4   2     1465.44     1280.37     33.88 o 
   3   4   2     4696.35     4583.53     76.86 o 
   4   4   2      332.47      264.53     18.78 o 
   5   4   2      361.06      325.92     22.39 o 
   6   4   2      330.95      421.92     26.93 o 
   7   4   2     2308.86     2418.98     60.46 o 
   8   4   2     1373.11     1276.39     53.46 o 
   9   4   2      743.85      694.69     47.54 o 
  10   4   2      283.63      213.84     52.06 o 
  11   4   2      596.98      579.92     82.23 o 
 -11   5   2      315.07      225.20    108.88 o 
 -10   5   2        1.57      -34.49     54.02 o 
  -9   5   2     2682.10     2912.64    119.52 o 
  -8   5   2      286.04      253.09     41.26 o 
  -7   5   2       48.35       57.11     41.25 o 
  -6   5   2     3086.78     2785.26     71.04 o 
  -5   5   2    12497.90    11771.06    382.43 o 
  -4   5   2      147.67      124.30     37.58 o 
  -3   5   2     3182.51     2769.97     98.53 o 
  -2   5   2    34958.18    31860.20    548.67 o 
  -1   5   2     5335.19     5147.57     95.47 o 
   0   5   2     8903.04     8418.90    146.73 o 
   1   5   2      370.76      327.94     17.62 o 
   2   5   2     2246.58     2086.17     46.90 o 
   3   5   2     1306.56     1356.66     37.14 o 
   4   5   2    10453.48    10107.65    202.26 o 
   5   5   2     9695.36     9151.21    186.19 o 
   6   5   2       29.39      -22.59     27.95 o 
   7   5   2     1628.01     1654.23     59.39 o 
   8   5   2       24.63       25.97     36.77 o 
   9   5   2     2243.86     2212.92     76.56 o 
  10   5   2        5.24       31.36     47.21 o 
  11   5   2      521.98      546.20     84.47 o 
 -10   6   2      430.74      450.65     60.89 o 
  -9   6   2      334.42      340.02     55.33 o 
  -8   6   2       31.07      -37.16     78.27 o 
  -7   6   2     4005.05     3768.49    152.34 o 
  -6   6   2     2294.16     2068.73     72.37 o 
  -5   6   2     2134.56     2070.84     59.32 o 
  -4   6   2    11590.58    10519.72    264.58 o 
  -3   6   2    15467.57    14351.42    348.68 o 
  -2   6   2      399.97      492.95     32.21 o 
  -1   6   2        8.62       10.23     15.71 o 
   0   6   2    13982.84    12400.46    334.73 o 
   1   6   2    10489.63     9648.04    198.71 o 
   2   6   2     9896.72     9315.37    168.32 o 
   3   6   2     2206.43     1956.73     73.42 o 
   4   6   2       89.22       87.19     34.45 o 
   5   6   2     5918.63     5423.07    120.12 o 
   6   6   2     7522.76     7266.93    155.68 o 
   7   6   2     1228.28     1144.65     52.77 o 
   8   6   2     1745.26     1725.89     69.93 o 
   9   6   2     1759.57     1646.72     70.68 o 
  10   6   2       56.77      133.01     60.57 o 
  -9   7   2      552.63      585.78     91.36 o 
  -8   7   2      313.02      518.97     96.13 o 
  -7   7   2      204.71      257.05     78.04 o 
  -6   7   2     2187.28     2132.60    101.85 o 
  -5   7   2      126.76      147.21     61.30 o 
  -4   7   2     7405.04     6694.78    141.67 o 
  -3   7   2      391.51      419.43     65.43 o 
  -2   7   2       83.16      152.12     27.84 o 
  -1   7   2     2330.11     2062.48     61.52 o 
   0   7   2      584.93      558.48     38.00 o 
   1   7   2     1300.85     1282.85     49.48 o 
   2   7   2        5.85       51.70     27.78 o 
   3   7   2     1967.87     1834.09     69.74 o 
   4   7   2      400.00      420.63     33.62 o 
   5   7   2     3402.19     3180.57     96.30 o 
   6   7   2     2277.17     2137.34     70.54 o 
   7   7   2      645.04      646.77     47.80 o 
   8   7   2      304.38      252.71     48.53 o 
   9   7   2       60.18       -3.44     45.80 o 
  -9   8   2      161.18      193.05    102.76 o 
  -8   8   2     1131.03     1041.16    233.49 o 
  -7   8   2      190.60      133.47     90.53 o 
  -6   8   2      536.56      432.90     89.78 o 
  -5   8   2     6010.40     5627.38    303.80 o 
  -4   8   2     2285.58     2159.24    167.22 o 
  -3   8   2     7521.56     7338.48    225.64 o 
  -2   8   2      283.30      284.04     40.79 o 
  -1   8   2     2056.21     1838.80     69.96 o 
   0   8   2      126.72      155.62     41.33 o 
   1   8   2    27405.16    26250.63    547.89 o 
   2   8   2        3.22       11.69     35.78 o 
   3   8   2     1167.10     1195.01     84.64 o 
   4   8   2     1982.63     1862.97     93.35 o 
   5   8   2     3561.66     3696.17    183.51 o 
   6   8   2      387.66      355.64     53.02 o 
   7   8   2      867.89      755.70     65.12 o 
   8   8   2      378.07      368.42     62.34 o 
  -8   9   2      371.65      422.86     99.74 o 
  -7   9   2      265.19      280.91    109.74 o 
  -6   9   2      113.48      227.46    120.03 o 
  -5   9   2      846.97      801.15    129.62 o 
  -4   9   2      219.51      293.81     84.07 o 
  -3   9   2      276.59      191.91     56.55 o 
  -2   9   2     1017.27     1056.81     57.04 o 
  -1   9   2      440.55      508.87     46.60 o 
   0   9   2     3204.42     2789.03     92.97 o 
   1   9   2     1138.20     1132.64    102.20 o 
   2   9   2       22.51       15.33     41.19 o 
   3   9   2      251.97      272.58     53.09 o 
   4   9   2     1294.14     1240.20    133.13 o 
   5   9   2       39.29      -37.31     52.57 o 
   6   9   2     1984.23     1917.64    115.86 o 
   7   9   2      117.39       18.41     83.50 o 
  -6  10   2      389.97      584.74     82.45 o 
  -5  10   2       29.66      110.21     50.45 o 
  -4  10   2     7954.19     8080.49    226.90 o 
  -3  10   2       34.71      116.32     51.16 o 
  -2  10   2      983.35     1143.83     66.31 o 
  -1  10   2      143.47      285.57     66.10 o 
   0  10   2    10370.72     9992.86    305.08 o 
   1  10   2       94.98      171.66     48.05 o 
   2  10   2     6876.06     6675.11    333.84 o 
   3  10   2      112.72      146.40     54.92 o 
   4  10   2      794.07      869.02     81.76 o 
   5  10   2        0.62      -67.28     69.76 o 
   6  10   2     1410.43     1580.59    125.07 o 
  -4  11   2       70.09      190.79     60.09 o 
  -3  11   2       69.02      149.58     56.27 o 
  -2  11   2       94.90      269.31     81.28 o 
  -1  11   2      660.63      703.54     72.07 o 
   0  11   2      260.12      426.90     69.10 o 
   1  11   2      112.75      263.19     54.13 o 
   2  11   2        5.63       74.02     53.82 o 
   3  11   2       85.53       67.99     55.97 o 
   4  11   2      150.83      161.34     59.71 o 
 -11   0   3      256.48       70.02    103.17 o 
  -9   0   3     4079.96     4005.76    132.29 o 
  -7   0   3     7076.34     7086.24    166.09 o 
  -5   0   3    11041.86    11394.74    254.73 o 
  -3   0   3     2270.04     2928.49    103.41 o 
  -1   0   3     4878.33     5901.54    161.40 o 
   1   0   3      194.09      312.86     13.15 o 
   3   0   3     8932.19     9529.47    212.68 o 
   5   0   3    17976.03    19801.14    438.17 o 
   7   0   3       12.17       78.38     34.34 o 
   9   0   3     2683.74     2910.19    120.03 o 
  11   0   3     1149.56     1170.94    118.17 o 
 -12   1   3      320.48      373.80     84.46 o 
 -11   1   3     1804.97     2047.32    142.89 o 
 -10   1   3     1783.48     1995.09    102.74 o 
  -9   1   3     5478.49     5541.79    139.90 o 
  -8   1   3      586.23      600.83     29.82 o 
  -7   1   3     4732.18     4631.13     88.84 o 
  -6   1   3    11325.92    11571.73    184.39 o 
  -5   1   3    27029.40    28981.67    450.46 o 
  -4   1   3    15386.48    16894.77    270.20 o 
  -3   1   3     1794.66     1939.54     41.99 o 
  -2   1   3      860.04      797.67     18.62 o 
  -1   1   3       27.15       35.72      5.59 o 
   0   1   3        9.85        5.82      3.32 o 
   1   1   3     1250.63     1539.97     33.05 o 
   2   1   3      594.06      502.39     15.36 o 
   3   1   3     3180.74     3197.84     53.89 o 
   4   1   3    21039.78    20900.14    325.51 o 
   5   1   3    24387.01    23960.61    373.79 o 
   6   1   3     5583.24     5429.04     91.99 o 
   7   1   3     4891.90     4785.06     92.68 o 
   8   1   3     1279.43     1217.94     48.43 o 
   9   1   3    10241.38    10174.65    205.71 o 
  10   1   3     3084.71     3186.11     89.96 o 
  11   1   3     1843.58     1811.33     74.69 o 
  12   1   3      223.72      139.69    103.68 o 
 -12   2   3       83.61       83.21     90.74 o 
 -11   2   3      872.95      812.85     77.50 o 
 -10   2   3     2913.81     2765.09    113.50 o 
  -9   2   3     2833.10     2793.85     87.54 o 
  -8   2   3      147.06      180.23     25.38 o 
  -7   2   3      532.45      521.52     25.30 o 
  -6   2   3     9685.38     9812.96    194.28 o 
  -5   2   3      757.94      866.77     23.18 o 
  -4   2   3     2414.30     2182.05     57.61 o 
  -3   2   3     1486.64     1308.42     28.62 o 
  -2   2   3     7314.83     7854.53    149.09 o 
  -1   2   3     9512.26     9580.25    153.37 o 
   0   2   3     5080.02     5015.57     87.36 o 
   1   2   3    27898.72    30223.83    471.63 o 
   2   2   3     2478.80     2280.50     39.47 o 
   3   2   3        9.72       53.02      8.25 o 
   4   2   3     2780.17     3038.73     59.41 o 
   5   2   3     9543.66     9996.68    197.63 o 
   6   2   3     3291.05     3220.55     67.12 o 
   7   2   3      549.57      536.74     28.73 o 
   8   2   3      739.72      797.12     36.06 o 
   9   2   3      351.94      302.96     36.68 o 
  10   2   3     1735.28     1755.16     68.67 o 
  11   2   3       24.34       33.04     47.25 o 
 -11   3   3     1816.30     1761.59    148.61 o 
 -10   3   3     3270.63     3029.05    174.04 o 
  -9   3   3      205.63      178.79     51.22 o 
  -8   3   3       46.22      -27.88     18.73 o 
  -7   3   3     1499.95     1372.79     46.34 o 
  -6   3   3    15073.45    14177.23    273.24 o 
  -5   3   3     2324.19     2538.28     52.14 o 
  -4   3   3    14376.37    14047.03    240.18 o 
  -3   3   3    15142.21    14954.79    233.26 o 
  -2   3   3     4157.12     3863.62     89.75 o 
  -1   3   3    17698.11    17552.33    273.53 o 
   0   3   3      101.20      131.72     13.68 o 
   1   3   3     1356.64     1167.82     24.50 o 
   2   3   3     2352.00     2611.90     45.70 o 
   3   3   3    23122.06    23965.65    372.59 o 
   4   3   3    15348.12    15778.45    270.73 o 
   5   3   3     4755.49     4848.99     91.54 o 
   6   3   3    16232.62    16081.28    278.67 o 
   7   3   3     1875.59     1861.47     51.62 o 
   8   3   3     1753.07     1809.99     54.22 o 
   9   3   3      101.33      154.42     36.44 o 
  10   3   3     6499.41     6129.01    138.38 o 
  11   3   3       25.06       40.83     61.58 o 
 -11   4   3      175.05      300.93    111.46 o 
 -10   4   3     2148.01     2061.15    171.04 o 
  -9   4   3      710.19      751.95     53.97 o 
  -8   4   3      348.15      313.15     45.79 o 
  -7   4   3      285.34      338.79     37.62 o 
  -6   4   3      780.17      725.97     38.26 o 
  -5   4   3     5301.34     5117.84     94.92 o 
  -4   4   3      579.60      486.60     21.59 o 
  -3   4   3     4191.25     4025.90     67.60 o 
  -2   4   3     1297.68     1247.70     32.69 o 
  -1   4   3     3230.17     2919.60     55.87 o 
   0   4   3    18054.21    18290.23    310.34 o 
   1   4   3      938.73      804.65     21.42 o 
   2   4   3    13538.35    13458.53    266.67 o 
   3   4   3      167.52      282.34     14.42 o 
   4   4   3     3101.98     3440.87     68.81 o 
   5   4   3      132.11       90.68     20.92 o 
   6   4   3     7744.18     7693.06    140.80 o 
   7   4   3     4619.25     4423.35     90.66 o 
   8   4   3      289.56      328.63     38.73 o 
   9   4   3      150.04      149.91     40.29 o 
  10   4   3       11.64      -27.09     46.90 o 
  11   4   3     1916.68     2096.13    181.47 o 
 -11   5   3     1369.76     1356.63    136.32 o 
 -10   5   3        7.66      -36.68     53.54 o 
  -9   5   3       94.63       40.40     60.06 o 
  -8   5   3      904.98      819.74     50.99 o 
  -7   5   3     4138.69     3810.95     91.19 o 
  -6   5   3      561.36      600.00     32.93 o 
  -5   5   3      970.48      779.69     53.34 o 
  -4   5   3     1094.78     1126.10     56.14 o 
  -3   5   3        4.66       21.40     16.18 o 
  -2   5   3    14947.55    12825.67    243.85 o 
  -1   5   3      780.81      806.44     40.03 o 
   0   5   3     5863.46     5965.15    121.43 o 
   1   5   3      816.16      879.62     23.83 o 
   2   5   3    10477.18     9561.39    153.22 o 
   3   5   3     8495.45     7999.45    160.44 o 
   4   5   3     4525.04     4409.20    113.47 o 
   5   5   3    11087.58    10865.35    218.76 o 
   6   5   3       26.94       23.74     28.67 o 
   7   5   3      102.17      158.76     34.72 o 
   8   5   3      231.75      287.15     38.15 o 
   9   5   3     2234.89     2226.58    111.05 o 
  10   5   3      317.44      338.78     51.03 o 
 -10   6   3      255.84      248.76     58.13 o 
  -9   6   3     2617.89     2461.35    135.16 o 
  -8   6   3     1028.32     1133.79     90.04 o 
  -7   6   3     4105.05     3704.90    203.07 o 
  -6   6   3      463.14      463.75     37.33 o 
  -5   6   3       76.50      103.89     36.47 o 
  -4   6   3     3788.39     3597.87    106.05 o 
  -3   6   3      818.77      858.36     43.27 o 
  -2   6   3      481.42      421.28     21.53 o 
  -1   6   3     2059.19     1855.25     65.58 o 
   0   6   3     6924.94     6572.72    160.93 o 
   1   6   3     9199.53     8948.76    185.08 o 
   2   6   3     1452.04     1393.70     39.93 o 
   3   6   3     1164.07     1034.75     41.76 o 
   4   6   3     1076.51      941.94     43.23 o 
   5   6   3     4123.87     4074.19     96.50 o 
   6   6   3       92.86       82.56     36.02 o 
   7   6   3     5147.65     5030.75    117.83 o 
   8   6   3     2246.85     2229.25     76.02 o 
   9   6   3       90.41       65.34     45.77 o 
  10   6   3      450.99      471.75     53.85 o 
  -9   7   3        3.84       21.20     69.50 o 
  -8   7   3     2638.34     2593.48    127.17 o 
  -7   7   3      304.25      429.44     60.27 o 
  -6   7   3      101.71       80.30     53.01 o 
  -5   7   3       18.89       45.79     29.82 o 
  -4   7   3     1091.52     1105.30     49.33 o 
  -3   7   3     1240.17     1235.51     55.37 o 
  -2   7   3      547.36      623.86     47.85 o 
  -1   7   3     3544.35     3160.97     80.24 o 
   0   7   3     1391.96     1351.08     57.99 o 
   1   7   3     2094.94     1941.40     63.65 o 
   2   7   3     1994.49     1863.39     68.02 o 
   3   7   3     1842.47     1763.70     79.05 o 
   4   7   3     2680.98     2396.67     85.72 o 
   5   7   3      237.73      344.16     45.32 o 
   6   7   3       69.70       -3.07     64.35 o 
   7   7   3       87.94      174.96     41.03 o 
   8   7   3      162.05      165.66     45.07 o 
   9   7   3      643.78      605.78     57.21 o 
  -9   8   3      188.37      268.20    102.96 o 
  -8   8   3     4160.72     4154.31    324.80 o 
  -7   8   3      326.94      419.69     89.17 o 
  -6   8   3     2224.66     2121.33    376.52 o 
  -5   8   3       19.36      -28.34     62.23 o 
  -4   8   3     1436.45     1327.59     83.15 o 
  -3   8   3      246.05      231.23     45.53 o 
  -2   8   3     4303.06     4138.69    117.89 o 
  -1   8   3      211.86      262.68     37.25 o 
   0   8   3      348.68      374.55     38.50 o 
   1   8   3     4434.56     4563.58    110.09 o 
   2   8   3     2900.59     2729.53     89.18 o 
   3   8   3      419.41      449.68     60.59 o 
   4   8   3      370.34      423.68     77.97 o 
   5   8   3      388.26      378.44     79.43 o 
   6   8   3     3171.33     3239.42    107.77 o 
   7   8   3      478.20      465.97     74.87 o 
   8   8   3     3619.00     3635.03    121.66 o 
  -8   9   3      519.69      551.28    113.74 o 
  -7   9   3     1456.91     1653.31    209.77 o 
  -6   9   3        8.02       78.47    136.75 o 
  -5   9   3       39.01      -10.38     54.61 o 
  -4   9   3      704.77      646.62     95.02 o 
  -3   9   3       27.39      -26.19     41.08 o 
  -2   9   3      482.47      502.27     48.22 o 
  -1   9   3     1235.49     1388.33     70.61 o 
   0   9   3      296.28      401.26     90.33 o 
   1   9   3     1143.56     1097.26     79.93 o 
   2   9   3      226.08      241.51     43.52 o 
   3   9   3     2279.06     2285.63    106.48 o 
   4   9   3      162.91      190.60     65.87 o 
   5   9   3        9.41      -79.29     94.14 o 
   6   9   3       84.37        6.30     52.34 o 
   7   9   3      580.82      540.51     90.28 o 
  -6  10   3       12.81      115.32     72.34 o 
  -5  10   3        8.69       76.94     54.17 o 
  -4  10   3        6.76      145.82     78.39 o 
  -3  10   3     2810.41     3006.66    155.96 o 
  -2  10   3       40.98      103.55     47.09 o 
  -1  10   3      412.55      553.61    122.14 o 
   0  10   3        0.28      130.55     53.27 o 
   1  10   3      292.20      350.96     49.06 o 
   2  10   3       89.90      156.61     62.58 o 
   3  10   3     1708.63     1794.87     83.52 o 
   4  10   3       94.01       40.40     59.57 o 
   5  10   3      120.50      -52.56     99.36 o 
   6  10   3        4.53      -21.22     61.99 o 
  -4  11   3       21.51      225.44     62.45 o 
  -3  11   3      121.44      199.02     57.93 o 
  -2  11   3      201.88      490.91     95.64 o 
  -1  11   3      490.14      633.85     69.66 o 
   0  11   3       30.75      181.06     65.41 o 
   1  11   3        2.36       92.08     51.85 o 
   2  11   3       23.75       86.46     54.91 o 
   3  11   3      884.62      983.40     75.98 o 
   4  11   3       80.55       38.28     97.06 o 
 -12   0   4       13.28        2.57    112.60 o 
 -10   0   4       43.34       52.01     84.88 o 
  -8   0   4     1616.76     1610.53     72.80 o 
  -6   0   4     1662.46     2010.30     58.49 o 
  -4   0   4    59493.46    63502.89   2202.53 o 
  -2   0   4    33183.82    34117.42   1176.87 o 
   0   0   4    29568.34    29609.83    816.35 o 
   2   0   4   306609.63   271960.91  13982.93 o 
   4   0   4     5262.05     5925.25    136.89 o 
   6   0   4     6536.04     6584.22    155.44 o 
   8   0   4       81.19      -38.35     44.11 o 
  10   0   4      364.15      487.23     63.38 o 
  12   0   4     1405.30     1511.91    125.17 o 
 -12   1   4      890.02      996.88     96.21 o 
 -11   1   4      360.23      337.24     70.46 o 
 -10   1   4      830.34      704.50     85.88 o 
  -9   1   4      424.92      420.96     53.77 o 
  -8   1   4      166.43      137.74     23.93 o 
  -7   1   4      349.23      400.27     22.69 o 
  -6   1   4     2921.28     3134.63     57.32 o 
  -5   1   4    10147.30    10804.57    171.31 o 
  -4   1   4     2455.91     2807.15     55.19 o 
  -3   1   4    14311.84    16123.03    251.54 o 
  -2   1   4     2149.87     2380.57     39.98 o 
  -1   1   4     5070.75     5359.73    107.93 o 
   0   1   4      132.19      160.51     16.55 o 
   1   1   4      827.13      645.15     18.23 o 
   2   1   4    35725.95    36193.68    559.89 o 
   3   1   4     1115.57     1227.79     26.05 o 
   4   1   4       17.49       30.50     10.37 o 
   5   1   4        4.71       42.65     12.84 o 
   6   1   4     2172.38     2175.30     44.91 o 
   7   1   4       18.06       38.47     22.67 o 
   8   1   4       52.24       55.21     30.53 o 
   9   1   4      119.07      169.75     37.00 o 
  10   1   4      728.11      733.61     48.64 o 
  11   1   4      483.75      490.68     49.78 o 
 -12   2   4      527.97      551.09     86.06 o 
 -11   2   4      764.13      725.65     76.79 o 
 -10   2   4     1318.10     1375.17    103.88 o 
  -9   2   4        2.05       59.50     40.03 o 
  -8   2   4      606.55      573.22     42.26 o 
  -7   2   4      240.35      312.97     29.20 o 
  -6   2   4     8857.52     9252.01    183.75 o 
  -5   2   4     5458.60     5913.21    126.70 o 
  -4   2   4    22348.14    23986.00    372.94 o 
  -3   2   4    40332.37    39902.81    617.98 o 
  -2   2   4    12648.91    13636.91    232.84 o 
  -1   2   4      108.61       92.59      8.69 o 
   0   2   4    14266.68    15079.99    237.71 o 
   1   2   4    98843.14   103625.88   3909.97 o 
   2   2   4    11330.15    11406.91    179.14 o 
   3   2   4    28774.37    30763.92    477.91 o 
   4   2   4     3191.02     3321.83     71.03 o 
   5   2   4     2720.07     2935.52     59.39 o 
   6   2   4      434.24      413.84     24.03 o 
   7   2   4     1613.02     1603.38     47.54 o 
   8   2   4      385.79      471.87     31.47 o 
   9   2   4       65.21      -15.86     35.86 o 
  10   2   4      130.78      158.03     44.03 o 
  11   2   4      728.88      818.52     56.95 o 
 -11   3   4      875.37      689.32    109.46 o 
  -9   3   4       12.32       33.10     32.29 o 
  -8   3   4     1622.71     1555.18     54.15 o 
  -7   3   4     1730.14     1780.55     47.34 o 
  -6   3   4     2145.44     2058.68     52.73 o 
  -5   3   4     3435.43     3299.73     71.88 o 
  -4   3   4     8616.93     8618.76    150.19 o 
  -3   3   4     1601.97     1580.59     33.60 o 
  -2   3   4       76.52       85.48     13.13 o 
  -1   3   4     7883.37     7903.27    125.63 o 
   0   3   4     8222.14     8198.65    141.46 o 
   1   3   4    26705.87    27542.39    426.41 o 
   2   3   4      308.24      263.01     12.05 o 
   3   3   4       18.52       35.95     10.56 o 
   4   3   4       57.07       55.02     16.29 o 
   5   3   4     4735.61     5059.54     95.54 o 
   6   3   4     4731.99     4779.22     93.25 o 
   7   3   4      396.70      345.71     30.17 o 
   8   3   4      237.66      181.57     28.01 o 
   9   3   4      456.22      404.96     39.64 o 
  10   3   4     1041.98     1120.90     55.38 o 
  11   3   4       23.67        4.53     55.78 o 
 -11   4   4     1286.47     1183.15    132.03 o 
 -10   4   4       90.08      -46.74     62.34 o 
  -9   4   4        4.57      -33.61     32.86 o 
  -8   4   4       17.19      -24.88     29.50 o 
  -7   4   4    11912.92    11248.40    267.94 o 
  -6   4   4     1896.48     1648.56     56.54 o 
  -5   4   4     2126.49     2052.56     46.67 o 
  -4   4   4     7979.51     7365.49    118.87 o 
  -3   4   4    24309.75    23487.49    434.10 o 
  -2   4   4     5607.61     5223.18     85.65 o 
  -1   4   4     4378.87     4255.55     71.04 o 
   0   4   4     5652.58     5457.37     97.07 o 
   1   4   4     9987.04    10031.97    159.18 o 
   2   4   4    50881.29    51573.36    796.39 o 
   3   4   4      211.45      315.68     20.35 o 
   4   4   4     9053.57     9067.95    160.47 o 
   5   4   4     4878.92     4783.81     92.90 o 
   6   4   4     3787.95     3532.25     74.98 o 
   7   4   4       87.35      120.33     28.41 o 
   8   4   4     1757.07     1882.74     64.42 o 
   9   4   4     1591.60     1763.64     68.41 o 
  10   4   4      896.87      847.34     61.63 o 
  11   4   4      399.11      394.57     90.85 o 
 -11   5   4        1.69       -8.57     93.74 o 
 -10   5   4      451.72      400.25     73.69 o 
  -9   5   4     3776.70     3812.17    152.02 o 
  -8   5   4        1.33      -39.40     52.73 o 
  -7   5   4      115.12       67.40     29.75 o 
  -6   5   4    12369.60    11590.36    378.34 o 
  -5   5   4     8054.60     7272.11    304.60 o 
  -4   5   4    10910.79     9901.78    221.18 o 
  -3   5   4     6799.09     6481.89    118.39 o 
  -2   5   4     2942.71     2520.80     52.76 o 
  -1   5   4      795.25      727.51     27.67 o 
   0   5   4    20479.88    19503.95    332.29 o 
   1   5   4      620.24      688.64     21.51 o 
   2   5   4      373.47      449.86     23.88 o 
   3   5   4       26.40       24.68     16.02 o 
   4   5   4     6347.57     6793.93    163.74 o 
   5   5   4     2291.53     2233.51     73.33 o 
   6   5   4      353.46      406.56     35.52 o 
   7   5   4     3836.15     3813.40     97.97 o 
   8   5   4       52.08       24.93     39.01 o 
   9   5   4      954.67     1154.14     56.65 o 
  10   5   4       94.89       90.63     49.51 o 
 -10   6   4      244.11      393.66     71.20 o 
  -9   6   4      140.74      196.48     49.56 o 
  -8   6   4     1509.42     1513.39     72.38 o 
  -7   6   4     1591.29     1535.80    125.49 o 
  -6   6   4     4707.88     4406.42    101.09 o 
  -5   6   4     3147.78     2791.29     70.42 o 
  -4   6   4     9084.17     8235.86    167.69 o 
  -3   6   4      123.09      154.87     22.25 o 
  -2   6   4     9112.17     8565.18    154.64 o 
  -1   6   4       19.93       39.20     16.16 o 
   0   6   4      105.75      141.94     26.90 o 
   1   6   4     1690.40     1739.43     51.37 o 
   2   6   4     3902.52     3655.68     75.13 o 
   3   6   4     6250.03     5635.51    123.79 o 
   4   6   4        4.74        8.49     25.72 o 
   5   6   4     1139.67     1161.05     47.83 o 
   6   6   4      270.38      317.46     43.84 o 
   7   6   4     3261.54     3085.58     86.99 o 
   8   6   4       10.74       22.30     41.61 o 
   9   6   4     2821.36     2766.57    117.11 o 
  10   6   4       57.60      111.17     51.98 o 
  -9   7   4     1234.27     1265.76     70.64 o 
  -8   7   4      599.76      579.33     53.64 o 
  -7   7   4      420.01      450.87     60.45 o 
  -6   7   4      982.74      936.18     42.83 o 
  -5   7   4     9968.65     9761.33    198.78 o 
  -4   7   4     1136.60      979.99     63.32 o 
  -3   7   4      378.03      309.66     34.80 o 
  -2   7   4     1639.52     1611.57     53.90 o 
  -1   7   4    27894.09    25285.88    501.95 o 
   0   7   4      582.45      630.10     41.08 o 
   1   7   4     4139.03     4030.80     95.68 o 
   2   7   4       45.28       76.63     32.54 o 
   3   7   4     4972.01     4835.51    130.16 o 
   4   7   4     2048.56     1807.57     61.50 o 
   5   7   4      131.02      142.58     35.87 o 
   6   7   4     1173.10     1183.56     53.49 o 
   7   7   4      894.67      825.32     58.46 o 
   8   7   4      176.86      109.50     47.01 o 
   9   7   4       54.86       11.89     47.73 o 
  -9   8   4      394.78      525.15    126.27 o 
  -8   8   4      175.08      251.85     99.02 o 
  -7   8   4     1194.50     1279.01    235.77 o 
  -6   8   4     1277.84     1277.85    207.62 o 
  -5   8   4        6.38        5.93     44.85 o 
  -4   8   4        2.21       11.48     35.37 o 
  -3   8   4     3340.05     3018.75    109.60 o 
  -2   8   4       22.86       88.10     34.51 o 
  -1   8   4     1170.74     1316.79     53.97 o 
   0   8   4        6.75       69.57     27.78 o 
   1   8   4        8.52       91.21     31.96 o 
   2   8   4      245.82      289.00     39.36 o 
   3   8   4     1929.74     2166.29     82.26 o 
   4   8   4     2040.71     1968.50     77.26 o 
   5   8   4      943.74      859.18     72.62 o 
   6   8   4        1.52      -25.36     85.73 o 
   7   8   4        7.66      -31.45     54.71 o 
   8   8   4     1113.55     1109.71     74.12 o 
  -7   9   4       10.07      104.65    138.18 o 
  -6   9   4     4160.16     4415.78    420.11 o 
  -5   9   4      724.48      788.50     56.18 o 
  -4   9   4     2307.89     2383.15     88.41 o 
  -3   9   4      461.98      553.45     50.69 o 
  -2   9   4     6948.89     7086.50    183.71 o 
  -1   9   4     5185.61     5474.63    217.20 o 
   0   9   4     8498.21     8387.84    415.07 o 
   1   9   4       16.29       49.88     40.09 o 
   2   9   4      525.02      683.69     53.10 o 
   3   9   4     1860.63     1935.14     84.19 o 
   4   9   4     3571.01     3328.03    133.90 o 
   5   9   4     1391.65     1293.98     79.00 o 
   6   9   4        8.48      -12.86     80.76 o 
   7   9   4       34.10      -39.05     56.88 o 
  -6  10   4       47.60      197.25     72.04 o 
  -5  10   4       11.83       97.54     50.90 o 
  -4  10   4      233.28      286.67     53.88 o 
  -3  10   4       52.24      170.35     48.58 o 
  -2  10   4     2405.42     2587.15    184.15 o 
  -1  10   4      173.11      278.23     52.98 o 
   0  10   4      694.54      847.97     73.59 o 
   1  10   4       48.61      114.00     47.64 o 
   2  10   4      346.87      396.44     71.86 o 
   3  10   4       71.97       55.37     49.50 o 
   4  10   4     1804.76     1934.39    148.98 o 
   5  10   4        1.85     -176.84    114.19 o 
   6  10   4       15.17      -87.70    100.83 o 
  -4  11   4      523.74      623.55     88.92 o 
  -3  11   4       33.67      257.87     57.52 o 
  -2  11   4     2652.44     3095.53    275.82 o 
  -1  11   4     1749.81     1950.71    103.81 o 
   0  11   4     4741.88     5247.79    187.33 o 
   1  11   4      424.06      477.21     60.65 o 
   2  11   4      268.97      340.21     60.18 o 
   3  11   4      473.79      600.75     64.81 o 
   4  11   4     2399.06     2517.42    136.72 o 
 -11   0   5     6182.85     6669.67    300.36 o 
  -9   0   5     2077.05     2059.09    130.89 o 
  -7   0   5    37676.68    39741.16    874.45 o 
  -5   0   5     7672.84     7775.59    230.19 o 
  -3   0   5    17812.87    18539.24    408.08 o 
  -1   0   5     3696.99     4136.55    169.61 o 
   1   0   5    39136.77    42327.12    928.75 o 
   3   0   5    38225.16    37852.30    829.00 o 
   5   0   5     8444.87     9003.88    205.88 o 
   7   0   5    15859.13    16770.79    456.54 o 
   9   0   5     9216.16     8867.29    258.42 o 
  11   0   5      421.58      464.30     73.19 o 
 -12   1   5       13.32       19.49     77.35 o 
 -11   1   5     1435.17     1442.18     88.56 o 
 -10   1   5       86.27      -24.03     55.98 o 
  -9   1   5      514.81      446.75     55.89 o 
  -8   1   5     1783.86     1784.51     56.53 o 
  -7   1   5     1018.83      997.27     33.59 o 
  -6   1   5      222.03      168.74     17.85 o 
  -5   1   5     6099.33     6929.12    134.06 o 
  -4   1   5       84.74       70.55      9.37 o 
  -3   1   5     6109.19     6661.70    106.29 o 
  -2   1   5      197.65      259.68     10.17 o 
  -1   1   5     3850.22     3938.33     63.45 o 
   0   1   5    23740.55    25744.48    436.24 o 
   1   1   5    17173.88    19317.42    326.70 o 
   2   1   5     8332.50     9230.64    145.86 o 
   3   1   5     3724.33     3941.48     66.24 o 
   4   1   5        3.12       16.45     11.56 o 
   5   1   5     2487.44     2369.76     46.60 o 
   6   1   5       12.74       -5.39     19.47 o 
   7   1   5      887.28      890.89     35.35 o 
   8   1   5      496.24      441.51     34.67 o 
   9   1   5       62.41       67.40     37.29 o 
  10   1   5       13.33      -30.04     41.08 o 
  11   1   5      130.18      108.38     47.50 o 
 -12   2   5     1495.77     1617.30    102.38 o 
 -11   2   5      504.75      439.58     70.62 o 
 -10   2   5       66.36       14.11     59.35 o 
  -9   2   5      304.93      292.26     92.31 o 
  -8   2   5     7999.08     8106.35    187.20 o 
  -7   2   5     7313.09     7699.26    139.07 o 
  -6   2   5    17130.93    17005.67    329.71 o 
  -5   2   5      175.71      242.59     17.04 o 
  -4   2   5       13.76       48.67     10.31 o 
  -3   2   5    13848.09    15147.43    259.42 o 
  -2   2   5     4909.34     4190.67     74.49 o 
  -1   2   5      626.16      657.54     29.99 o 
   0   2   5       83.59      142.52      8.89 o 
   1   2   5    12483.58    12640.29    197.72 o 
   2   2   5    10443.92    10035.38    158.41 o 
   3   2   5       11.98       40.16     12.08 o 
   4   2   5    13576.70    13893.36    269.33 o 
   5   2   5     3576.52     3136.47     62.01 o 
   6   2   5     1542.89     1537.85     42.48 o 
   7   2   5     2327.12     2043.00     53.86 o 
   8   2   5    17918.84    17913.17    312.64 o 
   9   2   5     1428.71     1375.59     56.56 o 
  10   2   5     1844.95     1676.46     69.08 o 
  11   2   5       84.24       51.27     48.17 o 
 -11   3   5      299.95      233.49     96.31 o 
 -10   3   5      860.95      724.47    106.03 o 
  -9   3   5      126.85      112.99     35.68 o 
  -8   3   5      338.66      372.40     32.77 o 
  -7   3   5      222.15      209.43     23.09 o 
  -6   3   5      624.06      532.23     23.76 o 
  -5   3   5      513.08      603.60     26.75 o 
  -4   3   5     5235.06     5778.89    104.70 o 
  -3   3   5     2656.21     2499.64     48.32 o 
  -2   3   5      537.04      497.45     18.16 o 
  -1   3   5     8596.86     8646.31    263.92 o 
   0   3   5     5356.29     5106.08     93.70 o 
   1   3   5     1203.74     1182.05     26.20 o 
   2   3   5       97.90      157.61     16.21 o 
   3   3   5     7021.22     7070.05    114.76 o 
   4   3   5     5968.54     5815.02     96.80 o 
   5   3   5      205.17      299.18     23.12 o 
   6   3   5      120.77      180.62     24.48 o 
   7   3   5      281.64      302.48     29.00 o 
   8   3   5      284.40      391.54     42.28 o 
   9   3   5      159.94      118.24     33.01 o 
  10   3   5       23.99       27.27     72.52 o 
  11   3   5      598.23      633.92     70.38 o 
 -11   4   5      310.93      272.07     98.88 o 
 -10   4   5      968.46      870.04     78.81 o 
  -9   4   5     3783.25     3492.48    187.33 o 
  -8   4   5     1204.70     1056.07     86.13 o 
  -7   4   5     4340.14     4384.90    112.12 o 
  -6   4   5     2634.61     2523.64     62.10 o 
  -5   4   5     1317.66     1304.78     35.11 o 
  -4   4   5     4811.39     4639.91     77.90 o 
  -3   4   5        0.97        3.48     12.13 o 
  -2   4   5     3412.41     3499.31     60.06 o 
  -1   4   5     1976.71     1944.50     60.58 o 
   0   4   5    11060.83    10921.12    188.12 o 
   1   4   5    16083.95    15898.43    276.50 o 
   2   4   5       55.72      175.94     15.34 o 
   3   4   5    14099.44    14519.35    250.73 o 
   4   4   5    14047.18    13908.14    241.05 o 
   5   4   5      673.37      785.45     31.72 o 
   6   4   5     3197.63     3303.09     72.90 o 
   7   4   5     5676.67     5483.52    108.74 o 
   8   4   5     4153.61     3991.02     99.01 o 
   9   4   5     1418.11     1415.08     72.97 o 
  10   4   5       55.90       -9.00     51.75 o 
  11   4   5       51.25       17.30     59.62 o 
 -11   5   5      517.01      610.72    117.74 o 
 -10   5   5      762.42      691.43     78.07 o 
  -9   5   5     1192.40     1127.30    131.03 o 
  -8   5   5       45.17       21.13     39.89 o 
  -7   5   5       11.84        0.62     51.95 o 
  -6   5   5      393.23      295.95     27.75 o 
  -5   5   5     1656.19     1443.70    101.02 o 
  -4   5   5      552.15      579.81     26.95 o 
  -3   5   5      138.98      140.01     16.41 o 
  -2   5   5    11078.06    10548.79    187.10 o 
  -1   5   5       14.52       20.06     12.14 o 
   0   5   5     5800.94     5754.29    103.72 o 
   1   5   5     2562.58     2356.21     45.46 o 
   2   5   5     9230.56     9453.72    152.44 o 
   3   5   5      402.82      626.37     26.25 o 
   4   5   5     7180.87     7341.26    152.12 o 
   5   5   5     6145.09     6096.88    142.44 o 
   6   5   5        8.84       44.37     30.34 o 
   7   5   5     1774.67     1807.70     65.07 o 
   8   5   5       24.95       36.33     43.23 o 
   9   5   5      831.45      936.13     54.91 o 
  10   5   5      162.13      150.12     50.17 o 
 -10   6   5     1233.10     1034.50     83.63 o 
  -9   6   5      479.62      587.78     89.57 o 
  -8   6   5     2061.78     1920.60     77.18 o 
  -7   6   5      513.85      489.96     43.16 o 
  -6   6   5      379.37      416.37     32.25 o 
  -5   6   5      651.78      592.23     31.89 o 
  -4   6   5      100.17       84.85     33.21 o 
  -3   6   5     1365.86     1334.47     40.65 o 
  -2   6   5      240.74      271.61     32.02 o 
  -1   6   5     1260.15     1160.37     45.21 o 
   0   6   5     9098.80     8608.36    205.89 o 
   1   6   5      839.89      802.99     31.40 o 
   2   6   5    13956.40    13751.65    243.78 o 
   3   6   5     1923.17     1791.86     55.15 o 
   4   6   5        0.77       44.25     33.37 o 
   5   6   5     1416.99     1465.33     55.01 o 
   6   6   5     1627.93     1640.27     60.23 o 
   7   6   5     3298.98     3278.06     90.13 o 
   8   6   5       61.79       56.84     44.27 o 
   9   6   5      185.23      188.94     49.57 o 
  10   6   5      244.36      271.39     55.05 o 
  -9   7   5      263.47      356.93     56.09 o 
  -8   7   5     2648.81     2691.35    176.37 o 
  -7   7   5       36.86       49.06     48.66 o 
  -6   7   5      499.98      551.37     52.79 o 
  -5   7   5      117.56      139.42     29.28 o 
  -4   7   5     1441.50     1301.38     55.78 o 
  -3   7   5       39.94       29.82     30.89 o 
  -2   7   5     4312.01     3755.34     89.83 o 
  -1   7   5     9700.28     9135.28    191.17 o 
   0   7   5      103.91      160.62     32.18 o 
   1   7   5      575.28      643.46     34.16 o 
   2   7   5     2212.43     2145.43     73.73 o 
   3   7   5     2427.80     2612.73     85.16 o 
   4   7   5      685.38      700.33     72.72 o 
   5   7   5     1776.01     1685.67     60.67 o 
   6   7   5     6954.89     6675.68    153.53 o 
   7   7   5      324.62      254.23     45.29 o 
   8   7   5      114.95      110.00     46.76 o 
   9   7   5       15.97      -17.38     52.23 o 
  -9   8   5      630.72      700.05     74.22 o 
  -8   8   5      150.01      217.13     68.70 o 
  -7   8   5      308.04      340.55     64.56 o 
  -6   8   5      187.47      343.50     67.30 o 
  -5   8   5       19.19       32.65     37.63 o 
  -4   8   5      468.18      416.43     42.15 o 
  -3   8   5      838.07      867.38     80.56 o 
  -2   8   5     1115.63     1098.19     68.66 o 
  -1   8   5       30.28       31.29     30.07 o 
   0   8   5       30.56       73.24     35.74 o 
   1   8   5     2684.22     2807.39    105.60 o 
   2   8   5     1423.96     1524.04     70.36 o 
   3   8   5     1198.84     1178.94     72.87 o 
   4   8   5      676.82      737.04     53.95 o 
   5   8   5     1246.53     1094.61     61.24 o 
   6   8   5     1167.63     1096.83     73.76 o 
   7   8   5      220.52      174.31     55.75 o 
   8   8   5       12.97      -11.80     59.66 o 
  -7   9   5      105.78      195.72     68.50 o 
  -6   9   5      906.92      943.50     79.59 o 
  -5   9   5     2600.66     2648.36    138.63 o 
  -4   9   5     2020.48     1983.05     83.06 o 
  -3   9   5     1360.43     1191.90     60.59 o 
  -2   9   5      377.75      457.10     46.83 o 
  -1   9   5      381.44      505.88     62.10 o 
   0   9   5     1142.31     1233.05     76.89 o 
   1   9   5       65.59      101.16     42.59 o 
   2   9   5      428.37      426.01     47.11 o 
   3   9   5       81.95      135.84     56.97 o 
   4   9   5      690.59      747.43     68.55 o 
   5   9   5     3256.90     3125.57    132.73 o 
   6   9   5     3247.49     2905.03    108.96 o 
   7   9   5      362.12      355.52     62.95 o 
  -6  10   5       55.23      252.92     72.40 o 
  -5  10   5      610.77      794.43     80.06 o 
  -4  10   5       18.11      119.17     48.71 o 
  -3  10   5      366.11      472.66     55.26 o 
  -2  10   5      518.51      604.30     73.25 o 
  -1  10   5      328.66      504.77    112.37 o 
   0  10   5      388.24      424.16     67.02 o 
   1  10   5      975.51     1020.36     64.84 o 
   2  10   5        0.17       56.15     51.04 o 
   3  10   5      827.97      782.33     62.41 o 
   4  10   5       20.57       89.99     72.69 o 
   5  10   5      200.75       77.28    103.60 o 
   6  10   5       25.46      -49.96     66.61 o 
  -4  11   5      133.44      337.52     60.14 o 
  -3  11   5      581.16      853.73    102.21 o 
  -2  11   5       88.55      265.02     78.50 o 
  -1  11   5        5.19      124.41     60.20 o 
   0  11   5       24.22      108.25     64.90 o 
   1  11   5      327.11      336.36     63.05 o 
   2  11   5       14.27       71.06     55.74 o 
   3  11   5       74.42       40.66     57.60 o 
 -12   0   6      333.46      284.07    107.74 o 
 -10   0   6     3382.92     3182.80    184.90 o 
  -8   0   6    14894.44    16078.61    607.58 o 
  -6   0   6    10104.17    11384.36    375.89 o 
  -4   0   6      172.33      171.48     14.63 o 
  -2   0   6    27763.25    30225.30   1199.16 o 
   0   0   6    63215.89    67216.15   3046.88 o 
   2   0   6     8717.02     8275.22    186.21 o 
   4   0   6    28485.65    30997.40    682.28 o 
   6   0   6     7304.24     7232.63    170.44 o 
   8   0   6       42.72       39.71     46.23 o 
  10   0   6       25.16       92.68     65.30 o 
 -12   1   6      939.41     1017.76    177.19 o 
 -11   1   6      553.77      506.01     69.31 o 
 -10   1   6      285.84      319.33     63.04 o 
  -9   1   6        0.63      -61.30     51.08 o 
  -8   1   6     5775.20     6160.63    150.57 o 
  -7   1   6      158.95      157.76     23.85 o 
  -6   1   6     2138.67     2322.01     45.93 o 
  -5   1   6     4641.72     4884.03    123.07 o 
  -4   1   6    21828.36    23174.32    360.96 o 
  -3   1   6      132.99      222.20     14.40 o 
  -2   1   6      102.33      156.56      9.74 o 
  -1   1   6    72441.88    71491.55   1105.77 o 
   0   1   6   149030.22   150751.39   3432.36 o 
   1   1   6      743.54      920.26     27.75 o 
   2   1   6     1450.56     1669.87     31.92 o 
   3   1   6     5651.96     6244.84    101.59 o 
   4   1   6    12347.97    12434.26    197.43 o 
   5   1   6     7541.62     7074.39    116.80 o 
   6   1   6      166.22      210.99     22.44 o 
   7   1   6      970.42     1228.99     47.09 o 
   8   1   6      382.17      377.49     37.16 o 
   9   1   6      147.61      169.73     38.44 o 
  10   1   6     1170.88     1214.78     57.80 o 
  11   1   6        9.88       26.74     51.32 o 
 -12   2   6        1.17        7.89     73.72 o 
 -11   2   6       20.85      -23.75     62.27 o 
 -10   2   6      931.42      940.20     74.92 o 
  -9   2   6     1782.10     1734.47     92.59 o 
  -8   2   6      437.79      423.40     38.55 o 
  -7   2   6     8824.20     8897.02    178.09 o 
  -6   2   6     1702.66     1769.76     75.80 o 
  -5   2   6     7442.03     7817.83    139.52 o 
  -4   2   6     2560.37     2839.80     50.00 o 
  -3   2   6    10138.39    10339.68    179.00 o 
  -2   2   6      182.12      132.29      8.95 o 
  -1   2   6    71026.83    63342.71   2769.00 o 
   0   2   6     8006.54     9057.69    158.30 o 
   1   2   6    12832.02    14190.16    221.97 o 
   2   2   6        1.41       24.32      9.22 o 
   3   2   6      812.46      841.57     25.39 o 
   4   2   6     4021.82     3647.77     70.93 o 
   5   2   6     4291.49     4142.67     73.44 o 
   6   2   6      239.25      303.92     24.49 o 
   7   2   6      198.18      209.19     27.12 o 
   8   2   6     4773.15     4856.44     99.45 o 
   9   2   6      123.24      135.46     37.82 o 
  10   2   6      517.52      482.56     54.41 o 
  11   2   6      265.50      188.22     59.57 o 
 -11   3   6      731.90      895.37    122.89 o 
 -10   3   6      705.73      552.14    102.88 o 
  -9   3   6     1644.60     1493.74    204.92 o 
  -8   3   6     2727.59     2750.61     74.91 o 
  -7   3   6     1769.94     1789.76     59.07 o 
  -6   3   6        0.63       -0.11     17.76 o 
  -5   3   6    21582.20    22185.28    370.09 o 
  -4   3   6     1085.27     1064.54     26.18 o 
  -3   3   6     3706.75     3065.32     53.34 o 
  -2   3   6    10388.23     9903.95    193.72 o 
  -1   3   6    29397.57    28170.90    474.93 o 
   0   3   6     1655.68     1801.03     34.94 o 
   1   3   6    24774.08    24744.17    383.85 o 
   2   3   6     1191.67     1115.77     26.56 o 
   3   3   6     4531.03     4218.27     72.16 o 
   4   3   6     2499.55     2424.73     47.45 o 
   5   3   6     3245.95     3659.84     74.19 o 
   6   3   6     5800.17     5994.42    114.28 o 
   7   3   6       32.16       89.99     26.17 o 
   8   3   6      480.15      526.74     39.28 o 
   9   3   6      154.32      150.84     39.96 o 
  10   3   6     1513.86     1511.90     65.03 o 
  11   3   6      686.95      784.29     71.05 o 
 -11   4   6      288.32      292.07     98.31 o 
 -10   4   6       84.48       29.97     63.17 o 
  -9   4   6      536.63      487.69     59.98 o 
  -8   4   6     5456.78     5311.81    263.60 o 
  -7   4   6      148.45      212.57     58.19 o 
  -6   4   6    16617.49    16328.39    281.82 o 
  -5   4   6      778.53      726.97     29.89 o 
  -4   4   6        9.23       26.95     18.80 o 
  -3   4   6      256.96      367.83     19.37 o 
  -2   4   6    33072.88    32394.20    503.12 o 
  -1   4   6      533.26      682.63     23.33 o 
   0   4   6    11779.19    11663.51    214.27 o 
   1   4   6      774.68      718.31     22.84 o 
   2   4   6     5056.46     5341.04     89.49 o 
   3   4   6     6344.49     6086.83    101.10 o 
   4   4   6       26.18       49.25     19.34 o 
   5   4   6     8970.95     8871.42    159.84 o 
   6   4   6     1084.03     1173.61     44.01 o 
   7   4   6     1119.39     1136.50     42.94 o 
   8   4   6      179.99      256.19     39.96 o 
   9   4   6     1533.28     1632.40     66.19 o 
  10   4   6      399.09      395.62     63.74 o 
  11   4   6        9.12      -17.43     78.74 o 
 -11   5   6        1.46       -3.72    102.31 o 
 -10   5   6       82.41       27.21     65.74 o 
  -9   5   6     3160.13     2752.75    278.64 o 
  -8   5   6     2103.99     1789.59     87.60 o 
  -7   5   6      325.48      399.29     83.74 o 
  -6   5   6     1389.27     1314.61     54.88 o 
  -5   5   6     6855.08     6246.52    150.54 o 
  -4   5   6    10357.15     9810.64    195.36 o 
  -3   5   6     8212.95     7633.15    157.62 o 
  -2   5   6      340.52      282.74     14.70 o 
  -1   5   6      544.88      636.59     20.73 o 
   0   5   6    16837.32    15392.92    263.86 o 
   1   5   6     1447.39     1644.56     36.66 o 
   2   5   6    10101.38    10319.01    166.11 o 
   3   5   6       46.28       42.37     16.20 o 
   4   5   6      289.57      295.90     29.59 o 
   5   5   6     1431.37     1383.78     51.58 o 
   6   5   6     2825.56     2731.96    100.40 o 
   7   5   6     6617.21     6713.81    148.34 o 
   8   5   6      762.92      741.20     49.76 o 
   9   5   6      162.08      200.12     47.68 o 
  10   5   6      252.02      299.55     54.70 o 
 -10   6   6        0.36       23.43     96.31 o 
  -9   6   6       55.07       80.39     61.20 o 
  -8   6   6      394.21      393.10     60.93 o 
  -7   6   6     5300.66     5195.01    187.40 o 
  -6   6   6       12.18        6.71     31.54 o 
  -5   6   6     6388.34     6214.02    131.23 o 
  -4   6   6     5773.77     5481.68    117.20 o 
  -3   6   6    11280.93     9992.35    178.95 o 
  -2   6   6    13253.33    12087.10    245.21 o 
  -1   6   6    12734.69    12144.05    215.51 o 
   0   6   6     1048.26     1162.04     55.98 o 
   1   6   6     1000.71     1051.39     36.54 o 
   2   6   6     5405.88     5181.04    105.22 o 
   3   6   6     2212.07     2024.76     74.33 o 
   4   6   6     3520.75     3546.93    102.30 o 
   5   6   6     1567.54     1574.59     59.29 o 
   6   6   6       27.39       67.17     36.04 o 
   7   6   6       98.07      140.06     39.42 o 
   8   6   6     2732.80     2836.30     88.00 o 
   9   6   6     2073.62     1995.05     82.21 o 
  10   6   6      107.48      154.91     55.33 o 
  -9   7   6       78.21      116.56    116.17 o 
  -8   7   6     2412.30     2350.53     88.84 o 
  -7   7   6      175.51      209.04     42.40 o 
  -6   7   6     1398.61     1190.06     58.52 o 
  -5   7   6      451.69      411.57     42.98 o 
  -4   7   6     5008.49     4934.30    109.74 o 
  -3   7   6     2937.42     2806.22    174.17 o 
  -2   7   6     2605.78     2488.90     68.23 o 
  -1   7   6       58.06       82.27     26.06 o 
   0   7   6      463.17      546.53     38.36 o 
   1   7   6     8076.79     7975.71    169.17 o 
   2   7   6      230.73      218.64     35.20 o 
   3   7   6     6031.00     5894.70    152.84 o 
   4   7   6      195.87      251.05     43.88 o 
   5   7   6      278.40      210.43     36.78 o 
   6   7   6     1645.97     1665.84     73.26 o 
   7   7   6      791.51      767.63     52.40 o 
   8   7   6      456.53      423.89     53.15 o 
   9   7   6       26.60       45.05     53.82 o 
  -8   8   6      273.79      396.41    124.60 o 
  -7   8   6     1554.39     1838.14    142.18 o 
  -6   8   6     1938.16     2046.89    102.40 o 
  -5   8   6       97.61      113.42     38.63 o 
  -4   8   6      359.41      385.28     41.76 o 
  -3   8   6    11286.08    10543.10    287.67 o 
  -2   8   6     6854.28     6668.04    467.93 o 
  -1   8   6     3402.17     3315.20    140.48 o 
   0   8   6      219.57      282.91     30.59 o 
   1   8   6     5878.15     5591.29    127.21 o 
   2   8   6      186.82      213.02     40.13 o 
   3   8   6     7620.35     7513.54    191.59 o 
   4   8   6      334.80      354.93     46.83 o 
   5   8   6      157.25       50.54     45.76 o 
   6   8   6      385.55      377.59     67.58 o 
   7   8   6      656.80      821.41     71.89 o 
   8   8   6      380.74      357.42     65.02 o 
  -7   9   6      116.54      208.99     69.74 o 
  -6   9   6      164.55      230.30     64.06 o 
  -5   9   6      887.64      946.49     77.73 o 
  -4   9   6      894.85      972.60     59.78 o 
  -3   9   6     3004.20     3066.55    157.64 o 
  -2   9   6      778.70      965.15    113.31 o 
  -1   9   6      369.45      469.87     41.09 o 
   0   9   6     1244.44     1367.51    116.12 o 
   1   9   6     1345.51     1469.28     71.68 o 
   2   9   6     4075.85     4007.20    119.30 o 
   3   9   6      627.91      769.14     56.56 o 
   4   9   6       10.31      -37.90     49.14 o 
   5   9   6       79.72       54.03     50.53 o 
   6   9   6     1181.55     1009.05     83.51 o 
   7   9   6       10.23      -16.54     62.13 o 
  -6  10   6     1935.73     2360.86    137.03 o 
  -5  10   6       10.69      208.22     68.21 o 
  -4  10   6     1292.70     1584.05    101.12 o 
  -3  10   6       61.53      116.10     56.97 o 
  -2  10   6     6166.93     6575.47    397.52 o 
  -1  10   6       63.83      144.58     46.46 o 
   0  10   6        8.95      123.05     56.22 o 
   1  10   6       28.97       80.72     50.55 o 
   2  10   6     6379.80     6244.26    170.99 o 
   3  10   6       88.13      147.05     51.22 o 
   4  10   6      735.10      707.69     94.33 o 
   5  10   6        2.21      -43.94    117.74 o 
  -4  11   6     1148.87     1305.01     95.83 o 
  -3  11   6      242.27      595.79     62.26 o 
  -2  11   6      918.26     1225.33    125.45 o 
  -1  11   6       11.20       70.95    133.18 o 
   0  11   6      224.62      290.63     67.44 o 
   1  11   6      382.91      525.27     58.43 o 
   2  11   6     2354.22     2606.20    173.29 o 
   3  11   6      299.90      275.04     59.37 o 
 -11   0   7       47.06      -40.30     88.88 o 
  -9   0   7      596.34      749.62     84.59 o 
  -7   0   7      398.31      447.34     68.16 o 
  -5   0   7     5374.35     6213.65    154.88 o 
  -3   0   7      793.73      792.68     25.84 o 
  -1   0   7    12636.18    14485.74    321.09 o 
   1   0   7      872.58     1424.99     40.50 o 
   3   0   7      765.05      508.58     25.12 o 
   5   0   7        5.99       -6.02     21.60 o 
   7   0   7      262.88      217.37     45.40 o 
   9   0   7      359.97      403.73     62.94 o 
  11   0   7       23.13       -6.81    102.88 o 
 -12   1   7       78.62      106.46     80.99 o 
 -11   1   7       21.07       31.55     65.77 o 
 -10   1   7     1655.09     1557.16     90.82 o 
  -9   1   7     6188.40     6478.51    196.02 o 
  -8   1   7     3191.40     3356.72     95.90 o 
  -7   1   7     5041.46     5215.22    138.51 o 
  -6   1   7      488.84      484.45     32.40 o 
  -5   1   7    14113.14    14916.80    234.96 o 
  -4   1   7    15516.64    16961.12    265.26 o 
  -3   1   7     5370.41     5148.45     92.08 o 
  -2   1   7     9639.34    10348.97    197.59 o 
  -1   1   7     2714.65     2924.63     49.27 o 
   0   1   7     5733.86     5402.75     87.12 o 
   1   1   7     3861.45     4350.09     77.99 o 
   2   1   7     8025.98     9571.80    152.06 o 
   3   1   7    19255.23    20180.14    315.80 o 
   4   1   7      671.20      656.22     22.68 o 
   5   1   7     8486.44     8182.43    134.09 o 
   6   1   7    13255.13    13170.03    230.72 o 
   7   1   7    22076.38    22312.13    384.69 o 
   8   1   7     1277.30     1228.59     52.18 o 
   9   1   7       13.84       10.62     37.95 o 
  10   1   7     1557.77     1454.73     64.30 o 
  11   1   7     4146.06     4117.73    112.17 o 
 -12   2   7      189.80      233.75     90.59 o 
 -11   2   7       68.46      155.29     69.62 o 
 -10   2   7      202.96      195.96     57.68 o 
  -9   2   7      571.56      545.76     47.83 o 
  -8   2   7      161.95      106.50     35.61 o 
  -7   2   7      457.13      493.09     29.67 o 
  -6   2   7     4099.93     4030.45     87.90 o 
  -5   2   7       90.63      222.12     36.51 o 
  -4   2   7     9768.47    11043.71    175.15 o 
  -3   2   7     5265.11     5824.44    102.73 o 
  -2   2   7     5734.49     6067.58     98.14 o 
  -1   2   7       17.37       42.50      8.62 o 
   0   2   7    17088.16    17447.32    301.03 o 
   1   2   7     8557.86     8401.10    164.29 o 
   2   2   7      217.71      245.86     13.60 o 
   3   2   7     1841.54     2213.99     46.68 o 
   4   2   7     1526.09     1423.35     34.09 o 
   5   2   7     1004.22     1057.01     31.05 o 
   6   2   7      142.17      158.76     24.66 o 
   7   2   7     1275.01     1267.16     45.15 o 
   8   2   7       22.58       26.10     29.52 o 
   9   2   7      417.14      402.77     42.84 o 
  10   2   7        8.71       47.30     47.26 o 
  11   2   7       26.69      -12.75     49.92 o 
 -11   3   7     1339.62     1247.46    132.89 o 
 -10   3   7     1279.07     1334.33    121.46 o 
  -9   3   7     1243.86     1172.22    186.62 o 
  -8   3   7     7300.05     7341.24    176.44 o 
  -7   3   7        3.16       23.71     24.53 o 
  -6   3   7     1539.73     1660.33     49.25 o 
  -5   3   7      135.43      124.29     15.21 o 
  -4   3   7    10739.21     9757.05    155.69 o 
  -3   3   7     2894.40     3232.52     56.30 o 
  -2   3   7      690.87      759.66     23.85 o 
  -1   3   7    12514.58    11006.98    275.05 o 
   0   3   7      371.63      304.34     14.29 o 
   1   3   7     6573.17     6947.79    112.41 o 
   2   3   7     5920.80     5623.90     92.68 o 
   3   3   7     7486.04     7444.69    121.56 o 
   4   3   7      986.69     1239.60     32.56 o 
   5   3   7     8642.37     8742.60    157.31 o 
   6   3   7    14914.73    14634.28    256.44 o 
   7   3   7      557.26      548.73     36.21 o 
   8   3   7     4668.10     4655.07    110.54 o 
   9   3   7        2.71      -55.42     40.63 o 
  10   3   7     1332.26     1364.43     64.12 o 
  11   3   7        7.32       14.24     56.91 o 
 -11   4   7     1009.68      933.09    125.75 o 
 -10   4   7       27.60      -53.58     58.14 o 
  -9   4   7     1535.24     1439.01    112.03 o 
  -8   4   7     1161.15     1083.41     91.59 o 
  -7   4   7      218.91      198.86     55.70 o 
  -6   4   7       33.86       32.85     23.18 o 
  -5   4   7      121.20       93.16     17.83 o 
  -4   4   7      843.00      904.55     27.57 o 
  -3   4   7     1833.82     1787.62     39.61 o 
  -2   4   7    12447.97    11804.59    187.28 o 
  -1   4   7     3741.24     3701.47     69.52 o 
   0   4   7        7.78       25.10     12.47 o 
   1   4   7     6490.32     6144.12    101.24 o 
   2   4   7    14688.59    14992.04    236.86 o 
   3   4   7      171.98      213.82     16.51 o 
   4   4   7      754.78      779.34     32.35 o 
   5   4   7     1970.17     1918.35     51.01 o 
   6   4   7     1591.16     1666.28     51.62 o 
   7   4   7      399.04      334.11     32.75 o 
   8   4   7       15.75       13.63     38.28 o 
   9   4   7     1542.32     1490.77     74.22 o 
  10   4   7        1.71      -21.11     52.45 o 
 -11   5   7      577.64      318.08    109.74 o 
 -10   5   7      426.50      412.95     69.46 o 
  -9   5   7     1706.34     1669.15    167.90 o 
  -8   5   7      247.39      261.67     44.06 o 
  -7   5   7      104.93       94.40     34.92 o 
  -6   5   7      154.46      132.60     39.19 o 
  -5   5   7     2091.45     1771.22     87.20 o 
  -4   5   7      386.62      468.39     29.37 o 
  -3   5   7        3.12       19.84     16.67 o 
  -2   5   7    14440.26    13740.14    217.71 o 
  -1   5   7      731.73      901.14     29.08 o 
   0   5   7    10006.07     9316.55    193.29 o 
   1   5   7     3929.43     3667.66     65.79 o 
   2   5   7      666.04      665.95     23.64 o 
   3   5   7     2033.35     2234.13     47.39 o 
   4   5   7     5793.58     5560.61    136.64 o 
   5   5   7     6289.53     6045.06    131.56 o 
   6   5   7       30.65       95.46     34.02 o 
   7   5   7     2296.63     2456.80     75.04 o 
   8   5   7      142.73      116.90     42.31 o 
   9   5   7        7.05       56.38     46.34 o 
  10   5   7        6.50      -21.11     50.67 o 
 -10   6   7     1898.43     1858.21    112.57 o 
  -9   6   7       44.00       26.65     59.39 o 
  -8   6   7       49.90      -16.61     27.96 o 
  -7   6   7     3078.32     2891.04     90.74 o 
  -6   6   7     4561.11     4362.16    116.39 o 
  -5   6   7     1655.38     1527.90     50.27 o 
  -4   6   7     1079.70     1010.41     40.37 o 
  -3   6   7      421.56      468.90     26.30 o 
  -2   6   7      498.29      510.03     24.79 o 
  -1   6   7       61.28       96.98     19.99 o 
   0   6   7     3527.32     3766.42    101.93 o 
   1   6   7     2642.97     2673.13     59.73 o 
   2   6   7     5046.41     4991.98     97.87 o 
   3   6   7     6565.58     6408.99    136.88 o 
   4   6   7     1960.45     1942.31     62.78 o 
   5   6   7      820.05      828.94     44.44 o 
   6   6   7     1111.11     1033.29     50.40 o 
   7   6   7     1786.49     1848.56     68.97 o 
   8   6   7      714.77      748.13     54.77 o 
   9   6   7     1322.33     1379.40     66.72 o 
  10   6   7      316.80      247.78    117.74 o 
  -9   7   7      248.92      375.34     68.44 o 
  -8   7   7       23.78       74.29     44.55 o 
  -7   7   7        4.45       54.20     39.49 o 
  -6   7   7      782.02      736.72     45.53 o 
  -5   7   7       25.78       94.40     32.87 o 
  -4   7   7     1203.58     1141.53     56.03 o 
  -3   7   7     3166.83     2927.24    104.60 o 
  -2   7   7      169.77      188.98     36.79 o 
  -1   7   7     5633.74     5736.23    149.08 o 
   0   7   7     2333.66     2480.54     80.40 o 
   1   7   7       56.91      117.23     31.35 o 
   2   7   7      524.77      583.32     42.48 o 
   3   7   7     7278.26     7019.91    177.93 o 
   4   7   7     2162.51     2066.85     96.24 o 
   5   7   7      252.90      202.77     40.27 o 
   6   7   7     1553.58     1458.13     61.52 o 
   7   7   7       78.61      101.02     45.79 o 
   8   7   7      691.74      646.56     56.27 o 
   9   7   7       54.49      -19.41     53.86 o 
  -8   8   7      714.56      893.11     80.40 o 
  -7   8   7       13.49       79.59     58.63 o 
  -6   8   7     4212.32     3966.32    195.76 o 
  -5   8   7      367.97      417.29     86.59 o 
  -4   8   7      156.90      153.93     46.97 o 
  -3   8   7      284.14      345.90     49.69 o 
  -2   8   7      672.69      597.31     48.64 o 
  -1   8   7        2.27       -3.82     29.74 o 
   0   8   7       35.57        8.32     36.98 o 
   1   8   7     1550.75     1766.81     80.67 o 
   2   8   7      101.62      161.02     40.20 o 
   3   8   7        0.86       14.09     39.19 o 
   4   8   7     6755.92     6308.91    167.27 o 
   5   8   7     1381.90     1290.51     86.52 o 
   6   8   7      715.69      796.59     81.67 o 
   7   8   7        4.15      -22.39     65.79 o 
   8   8   7     3108.60     3362.25    122.75 o 
  -7   9   7      437.43      524.35     70.42 o 
  -6   9   7        5.71      142.20     62.41 o 
  -5   9   7        0.21      118.51     59.19 o 
  -4   9   7     1237.91     1362.59    127.24 o 
  -3   9   7      154.68      181.17     71.47 o 
  -2   9   7     1033.65     1097.63     58.43 o 
  -1   9   7      388.58      415.47     41.37 o 
   0   9   7       45.66      121.84     38.02 o 
   1   9   7     2731.55     2827.42    114.08 o 
   2   9   7     2605.56     2576.66     93.36 o 
   3   9   7      582.13      513.86     53.04 o 
   4   9   7      476.71      486.98     55.45 o 
   5   9   7      321.68      345.14     56.15 o 
   6   9   7        3.13       17.14     53.21 o 
   7   9   7       56.28       -7.80     64.03 o 
  -6  10   7       67.90      243.78     92.88 o 
  -5  10   7     2401.86     2570.63    177.90 o 
  -4  10   7        0.92      180.27    138.46 o 
  -3  10   7       52.33      130.48     52.98 o 
  -2  10   7      225.33      352.98     86.68 o 
  -1  10   7       37.22      123.77     46.29 o 
   0  10   7      235.47      221.94     49.48 o 
   1  10   7      530.27      612.63     58.06 o 
   2  10   7       88.03      169.90     54.20 o 
   3  10   7     2464.84     2628.81    122.43 o 
   4  10   7       53.41       16.27     57.95 o 
   5  10   7     2435.76     2595.00    133.02 o 
  -3  11   7      718.96     1197.16    134.52 o 
  -2  11   7      117.25      384.96     62.78 o 
  -1  11   7      284.21      507.26    148.04 o 
   0  11   7      136.22      218.12     73.88 o 
   1  11   7      573.74      587.52     64.26 o 
   2  11   7      114.81      297.21     78.88 o 
   3  11   7        0.97       24.76     62.16 o 
 -12   0   8      444.59      518.99    112.31 o 
 -10   0   8     5765.62     6188.98    279.78 o 
  -8   0   8       58.30       32.87     64.02 o 
  -6   0   8    13329.72    14557.94    591.01 o 
  -4   0   8      497.79      527.48     26.49 o 
  -2   0   8    67860.43    70147.16   2373.03 o 
   0   0   8     5162.14     4894.15    114.93 o 
   2   0   8    29537.96    28226.36    621.66 o 
   4   0   8    25401.57    27002.41    694.20 o 
   6   0   8     1634.77     1621.65     58.31 o 
   8   0   8        8.84       15.56     49.32 o 
  10   0   8      955.86      995.08     83.00 o 
 -12   1   8      372.93      461.86     81.35 o 
 -11   1   8      198.25      245.20     70.07 o 
 -10   1   8     1361.10     1433.13     82.92 o 
  -9   1   8      768.11      856.64     64.08 o 
  -8   1   8     2690.34     2868.66     88.98 o 
  -7   1   8     3120.33     3180.28     89.50 o 
  -6   1   8        0.29      -11.94     22.62 o 
  -5   1   8     2321.63     2411.72     45.23 o 
  -4   1   8     4499.74     4711.53     78.11 o 
  -3   1   8    19190.10    19242.52    328.49 o 
  -2   1   8    33784.86    34192.55    641.95 o 
  -1   1   8     7377.56     8628.70    136.89 o 
   0   1   8    15727.04    17345.30    270.67 o 
   1   1   8     4394.24     5024.38     89.65 o 
   2   1   8    10660.04    10852.44    172.35 o 
   3   1   8    11398.51    10971.18    174.91 o 
   4   1   8    27672.77    28063.41    438.35 o 
   5   1   8     1820.60     1891.92     42.36 o 
   6   1   8      758.31      816.78     32.41 o 
   7   1   8      108.44      111.59     32.37 o 
   8   1   8      394.30      403.14     39.39 o 
   9   1   8       10.33       37.04     40.52 o 
  10   1   8      120.44       93.97     45.03 o 
  11   1   8        6.29      -51.21     59.73 o 
 -11   2   8      116.44      119.41     66.79 o 
 -10   2   8     1981.01     2046.98    106.29 o 
  -9   2   8     4151.97     4210.32    118.66 o 
  -8   2   8      522.41      558.97     57.52 o 
  -7   2   8     3469.40     3402.16     92.62 o 
  -6   2   8     5123.49     5204.90    110.62 o 
  -5   2   8     8847.10     9549.65    153.27 o 
  -4   2   8     5499.28     5712.47     93.89 o 
  -3   2   8     5233.45     4900.78     94.81 o 
  -2   2   8    30830.16    30056.70    506.51 o 
  -1   2   8    18018.34    17341.21    271.24 o 
   0   2   8       80.61      143.02     11.69 o 
   1   2   8     1501.09     1437.19     32.25 o 
   2   2   8     1684.60     1855.46     40.66 o 
   3   2   8    13177.14    12853.21    203.93 o 
   4   2   8      601.31      764.25     25.41 o 
   5   2   8       50.31       86.91     22.90 o 
   6   2   8     2066.50     2091.21     55.25 o 
   7   2   8      744.91      782.62     34.98 o 
   8   2   8      665.50      734.27     39.57 o 
   9   2   8       68.15      111.80     39.67 o 
  10   2   8      330.14      368.27     51.13 o 
  11   2   8       21.37      -61.03     51.24 o 
 -11   3   8      586.78      485.84    104.88 o 
 -10   3   8      769.41      946.52    102.88 o 
  -9   3   8     1298.00     1064.15     69.08 o 
  -8   3   8     5734.74     5745.73    176.62 o 
  -7   3   8      371.36      396.29     30.20 o 
  -6   3   8       72.19       61.58     22.29 o 
  -5   3   8      803.12      812.76     25.27 o 
  -4   3   8    23164.71    22374.76    382.30 o 
  -3   3   8    21862.84    22053.23    344.35 o 
  -2   3   8     7749.90     7876.85    126.47 o 
  -1   3   8    17089.00    16323.93    343.53 o 
   0   3   8     1966.87     2109.50     40.46 o 
   1   3   8     1068.99      852.45     24.70 o 
   2   3   8      162.66      167.52     14.07 o 
   3   3   8    17460.21    18176.54    316.41 o 
   4   3   8      173.41      144.55     17.32 o 
   5   3   8      133.83      166.21     25.67 o 
   6   3   8      766.80      946.02     42.89 o 
   7   3   8       94.49       31.72     26.55 o 
   8   3   8      498.62      529.19     36.91 o 
   9   3   8      114.20      161.10     44.22 o 
  10   3   8      425.21      484.75     52.30 o 
  11   3   8        5.52      -64.34     56.53 o 
 -11   4   8      899.68      797.06    114.31 o 
 -10   4   8       53.35       -3.94     58.27 o 
  -9   4   8     2708.62     2612.48    186.05 o 
  -8   4   8       26.26       64.29     57.01 o 
  -7   4   8     3014.01     2851.49    100.45 o 
  -6   4   8      377.28      375.61     28.38 o 
  -5   4   8    15319.06    14578.63    375.83 o 
  -4   4   8      504.26      496.13     18.52 o 
  -3   4   8     1719.09     1506.43     36.64 o 
  -2   4   8     2236.27     2023.52     53.06 o 
  -1   4   8    22958.01    22799.04    356.43 o 
   0   4   8     4174.02     4015.30     69.66 o 
   1   4   8      114.61      170.28     15.26 o 
   2   4   8      592.67      638.64     23.81 o 
   3   4   8     1231.07     1254.57     33.82 o 
   4   4   8     9507.87     9537.93    170.58 o 
   5   4   8     2339.69     2504.25     60.43 o 
   6   4   8      335.04      319.59     30.94 o 
   7   4   8       77.92       99.12     32.40 o 
   8   4   8      545.87      469.67     56.18 o 
   9   4   8     2917.19     3132.39    117.39 o 
  10   4   8       65.36       66.00     58.30 o 
 -10   5   8      394.66      426.49     67.30 o 
  -9   5   8     1276.91     1237.73    133.32 o 
  -8   5   8     2565.02     2523.30    118.60 o 
  -7   5   8     2739.83     2706.84     85.66 o 
  -6   5   8      120.14      146.49     32.22 o 
  -5   5   8     4115.76     4346.79    136.20 o 
  -4   5   8    15620.48    15302.98    360.28 o 
  -3   5   8     7743.71     6990.41    128.23 o 
  -2   5   8    15565.58    14584.42    232.99 o 
  -1   5   8        4.50        3.60     15.74 o 
   0   5   8     5970.39     5651.62     95.21 o 
   1   5   8        9.86       31.14     24.45 o 
   2   5   8     6121.54     5693.98     97.01 o 
   3   5   8      591.48      636.31     27.19 o 
   4   5   8     1521.07     1710.09     56.74 o 
   5   5   8      817.05      921.85     43.16 o 
   6   5   8      120.28       78.09     33.73 o 
   7   5   8     2332.34     2253.27     74.61 o 
   8   5   8      220.23      266.85     46.57 o 
   9   5   8       26.15       37.89     47.86 o 
  10   5   8       33.50       67.95     58.65 o 
 -10   6   8      780.36      855.35    128.18 o 
  -9   6   8       45.29      109.16     60.19 o 
  -8   6   8        4.76       -0.48     75.45 o 
  -7   6   8      513.16      472.70     50.16 o 
  -6   6   8     9860.18     9599.35    226.55 o 
  -5   6   8     2342.17     2378.29     95.99 o 
  -4   6   8     4802.02     4477.06    179.97 o 
  -3   6   8       82.09       41.86     20.09 o 
  -2   6   8    12779.49    11898.82    238.16 o 
  -1   6   8       11.17       49.80     20.68 o 
   0   6   8    11464.17    11139.75    261.59 o 
   1   6   8     1872.81     1919.75     49.96 o 
   2   6   8       10.02        4.43     21.57 o 
   3   6   8     1519.72     1401.80     52.58 o 
   4   6   8      227.56      252.19     35.15 o 
   5   6   8     4955.73     4791.92    112.92 o 
   6   6   8       33.72       42.57     37.94 o 
   7   6   8       11.31       24.23     43.44 o 
   8   6   8      270.54      251.64     48.76 o 
   9   6   8     1214.78     1189.76     65.53 o 
  -9   7   8      946.31     1160.04     93.31 o 
  -8   7   8      207.77      225.01     57.20 o 
  -7   7   8     2852.01     2804.67     92.19 o 
  -6   7   8      149.90      149.62     38.01 o 
  -5   7   8     4252.85     4068.72    151.77 o 
  -4   7   8     1664.66     1774.59     97.76 o 
  -3   7   8    10274.44     9582.22    295.20 o 
  -2   7   8     1206.18     1220.19     48.84 o 
  -1   7   8      161.56      198.58     32.47 o 
   0   7   8      116.66      147.68     34.47 o 
   1   7   8     9475.71     9525.29    198.99 o 
   2   7   8       74.25       92.32     51.87 o 
   3   7   8       29.47       50.51     36.92 o 
   4   7   8        5.63       32.44     49.26 o 
   5   7   8      544.94      482.58     43.58 o 
   6   7   8     1553.17     1492.67     63.60 o 
   7   7   8      962.28      948.11     57.39 o 
   8   7   8       26.93       82.96     49.59 o 
   9   7   8      200.92      158.97     56.20 o 
  -8   8   8      338.13      470.69    102.60 o 
  -7   8   8     1736.77     1882.32    102.66 o 
  -6   8   8      715.68      776.91    169.76 o 
  -5   8   8     5686.85     5791.95    236.35 o 
  -4   8   8       16.85       61.01    117.89 o 
  -3   8   8      454.82      461.41     69.28 o 
  -2   8   8      322.27      282.82     54.47 o 
  -1   8   8     6295.48     6095.99    190.86 o 
   0   8   8      390.44      431.88     42.08 o 
   1   8   8     6413.86     6609.11    151.93 o 
   2   8   8        4.55       28.10     38.57 o 
   3   8   8       33.76       43.38     41.34 o 
   4   8   8     1063.69     1074.60     76.62 o 
   5   8   8     2161.76     2153.28    115.35 o 
   6   8   8      844.95      862.22     62.65 o 
   7   8   8      194.83       16.75     57.80 o 
   8   8   8      707.97      816.23     73.79 o 
  -7   9   8      657.88      739.16     78.40 o 
  -6   9   8       87.60      209.82     79.88 o 
  -5   9   8       36.83      166.18    117.74 o 
  -4   9   8     7716.46     7379.20    723.18 o 
  -3   9   8      707.01      724.72    117.27 o 
  -2   9   8     1145.89     1314.28    104.29 o 
  -1   9   8      317.99      347.35     39.29 o 
   0   9   8     4050.61     4330.99    131.67 o 
   1   9   8     1315.45     1485.82     71.90 o 
   2   9   8     1908.68     1978.61     83.23 o 
   3   9   8       14.74       53.94     44.85 o 
   4   9   8      488.38      631.90     60.72 o 
   5   9   8      220.35      236.14     63.10 o 
   6   9   8       15.73       26.24     55.34 o 
   7   9   8        1.64      -58.84     61.80 o 
  -6  10   8     1646.04     2282.78    327.94 o 
  -5  10   8       78.52      292.35    116.74 o 
  -4  10   8     2105.30     2224.15    410.39 o 
  -3  10   8       49.16      140.66     91.80 o 
  -2  10   8      466.11      589.08     53.84 o 
  -1  10   8        1.10       37.96     46.19 o 
   0  10   8     7211.41     7137.15    254.81 o 
   1  10   8      189.34      164.76     50.75 o 
   2  10   8     1733.52     1896.48     90.69 o 
   3  10   8      265.07      162.12     54.64 o 
   4  10   8      515.95      509.80     61.68 o 
   5  10   8       32.12       55.88     59.46 o 
  -3  11   8      769.74     1062.65    308.22 o 
  -2  11   8      186.00      338.25     78.31 o 
  -1  11   8       90.27      256.10    175.62 o 
   0  11   8     1454.92     1568.72    175.90 o 
   1  11   8     1192.19     1365.11     92.87 o 
   2  11   8      449.26      542.17     64.78 o 
   3  11   8       73.89       48.74     60.75 o 
 -11   0   9     4584.87     4841.22    248.92 o 
  -9   0   9     9111.43     9755.31    393.53 o 
  -7   0   9    21217.87    22972.20   1017.26 o 
  -5   0   9    27118.64    27873.52    614.56 o 
  -3   0   9     6078.02     6675.44    188.14 o 
  -1   0   9    12522.52    11837.84    264.00 o 
   1   0   9      976.06      706.85     28.06 o 
   3   0   9    16674.13    17268.64    384.38 o 
   5   0   9    16429.22    15837.54    356.19 o 
   7   0   9      133.62      139.26     45.30 o 
   9   0   9    12951.51    12883.83    367.55 o 
  11   0   9     1066.38     1065.54     91.12 o 
 -11   1   9       32.42        4.06     62.05 o 
 -10   1   9       23.74      -60.68     57.28 o 
  -9   1   9        0.14      -31.60     48.93 o 
  -8   1   9      140.12      113.71     35.02 o 
  -7   1   9     1816.88     1955.93     67.63 o 
  -6   1   9      246.56      326.42     24.83 o 
  -5   1   9     2265.21     2462.10     51.97 o 
  -4   1   9     3375.17     3733.66     70.48 o 
  -3   1   9    21686.14    22406.92    382.45 o 
  -2   1   9     4656.28     3999.93     82.50 o 
  -1   1   9      476.99      565.86     16.03 o 
   0   1   9     4516.94     5792.87     94.22 o 
   1   1   9    10158.75    10201.49    176.13 o 
   2   1   9     4519.52     4611.20     77.86 o 
   3   1   9     7853.04     8283.90    134.69 o 
   4   1   9     4715.12     4892.73     84.38 o 
   5   1   9      130.99      184.03     18.27 o 
   6   1   9      182.31      164.76     24.63 o 
   7   1   9      209.87      244.47     39.79 o 
   8   1   9       70.86       18.80     38.07 o 
   9   1   9      519.21      486.31     43.87 o 
  10   1   9        9.29      -75.49     47.75 o 
  11   1   9      377.97      369.87     59.20 o 
 -11   2   9      174.92      198.01     71.14 o 
 -10   2   9     3175.66     3391.57    133.88 o 
  -9   2   9      940.11      909.98     51.14 o 
  -8   2   9     1294.59     1271.71     60.09 o 
  -7   2   9      820.20      808.40     47.60 o 
  -6   2   9    19805.82    20473.20    352.86 o 
  -5   2   9     3601.59     3783.32     73.71 o 
  -4   2   9     4974.95     4928.52     82.12 o 
  -3   2   9      735.15      548.09     24.67 o 
  -2   2   9     2153.96     2127.63     42.57 o 
  -1   2   9       27.51       22.96      9.55 o 
   0   2   9      609.58      564.76     20.87 o 
   1   2   9     5612.57     5409.55    127.03 o 
   2   2   9      260.29      256.00     20.43 o 
   3   2   9      958.75      961.46     28.25 o 
   4   2   9    19206.40    19497.43    335.00 o 
   5   2   9     6697.46     6923.94    117.27 o 
   6   2   9     7456.46     7655.69    142.48 o 
   7   2   9     1348.47     1269.97     46.99 o 
   8   2   9     2477.97     2505.92     68.02 o 
   9   2   9     1937.41     1749.54     67.92 o 
  10   2   9     4273.82     4008.35    125.40 o 
  11   2   9       31.19      -11.19     55.32 o 
 -11   3   9     1257.50      995.39    126.32 o 
 -10   3   9      684.77      520.18    108.17 o 
  -9   3   9      261.63      281.56     53.24 o 
  -8   3   9       25.22       69.08     34.70 o 
  -7   3   9      962.97      972.67     45.75 o 
  -6   3   9        4.55      -12.23     25.95 o 
  -5   3   9      175.95      119.61     18.73 o 
  -4   3   9     2589.97     2552.58     53.61 o 
  -3   3   9       63.85      113.34     15.57 o 
  -2   3   9     4062.04     4511.11     82.64 o 
  -1   3   9     8090.41     7392.14    266.81 o 
   0   3   9     3244.37     3407.51     66.09 o 
   1   3   9      100.69      159.91     15.13 o 
   2   3   9     9638.01     9893.07    159.05 o 
   3   3   9    10059.57    10669.34    171.93 o 
   4   3   9     1304.64     1299.43     36.03 o 
   5   3   9     6521.11     6240.86    169.46 o 
   6   3   9      975.19      953.26     42.06 o 
   7   3   9      795.80      704.53     64.82 o 
   8   3   9       72.56       65.60     33.25 o 
   9   3   9       18.53       54.89     44.81 o 
  10   3   9      398.88      313.57     54.53 o 
  11   3   9       28.25       -8.46     62.49 o 
 -11   4   9     1290.49     1170.01    131.75 o 
 -10   4   9     1380.54     1246.35    157.18 o 
  -9   4   9       17.60       11.82     64.87 o 
  -8   4   9     1037.04      947.39     62.35 o 
  -7   4   9     2861.71     2480.88    100.31 o 
  -6   4   9     1035.56      922.43     56.26 o 
  -5   4   9     3147.65     3018.09     70.40 o 
  -4   4   9      384.81      280.74     16.51 o 
  -3   4   9     1526.74     1598.10     35.61 o 
  -2   4   9     3851.20     3775.94     81.30 o 
  -1   4   9      562.33      501.95     19.36 o 
   0   4   9     4927.08     4708.96     80.59 o 
   1   4   9      489.32      487.33     19.67 o 
   2   4   9    17430.71    17211.24    297.15 o 
   3   4   9    12800.63    13143.89    210.18 o 
   4   4   9     4337.63     4619.63     91.98 o 
   5   4   9     7439.89     7678.06    142.32 o 
   6   4   9     7535.72     7535.66    141.96 o 
   7   4   9      703.43      764.34     40.57 o 
   8   4   9      273.73      292.92     42.41 o 
   9   4   9     1106.25     1073.85     56.74 o 
  10   4   9     1551.55     1423.10     75.35 o 
 -10   5   9     1253.45     1299.41    189.90 o 
  -9   5   9      880.03      921.45     73.86 o 
  -8   5   9        9.98       10.82     46.04 o 
  -7   5   9     1378.42     1383.10     61.62 o 
  -6   5   9       77.70       93.56     37.16 o 
  -5   5   9      200.40      140.47     29.97 o 
  -4   5   9       41.53       64.31     20.44 o 
  -3   5   9      778.92      940.24     37.88 o 
  -2   5   9     2748.80     2695.46     51.86 o 
  -1   5   9     1302.99     1327.03     34.09 o 
   0   5   9     8418.52     8253.79    134.79 o 
   1   5   9      908.63      969.01     30.89 o 
   2   5   9      834.57      833.10     28.41 o 
   3   5   9     4336.88     4300.29     78.06 o 
   4   5   9    10876.57    11305.48    237.23 o 
   5   5   9        6.11        7.17     30.46 o 
   6   5   9      120.24      155.59     35.28 o 
   7   5   9     5333.21     5388.60    127.23 o 
   8   5   9      213.18      330.66     51.44 o 
   9   5   9      641.52      728.00     58.09 o 
  10   5   9      232.63      232.30     67.94 o 
 -10   6   9       15.33       35.68     68.23 o 
  -9   6   9      448.56      528.08     73.30 o 
  -8   6   9     1581.56     1475.21     83.71 o 
  -7   6   9      271.19      363.11     61.54 o 
  -6   6   9       12.43       94.66     38.92 o 
  -5   6   9        4.58       28.36     40.27 o 
  -4   6   9      414.95      515.75    127.89 o 
  -3   6   9       44.00       79.46     26.64 o 
  -2   6   9     2203.72     2015.59     71.64 o 
  -1   6   9       23.81       59.74     20.00 o 
   0   6   9       18.27       55.38     22.71 o 
   1   6   9     9449.50     8914.32    162.75 o 
   2   6   9     8424.91     7939.32    147.48 o 
   3   6   9        1.53       14.68     29.55 o 
   4   6   9     1073.64     1036.42     48.50 o 
   5   6   9     4125.97     4064.62    102.23 o 
   6   6   9      387.64      429.85     43.00 o 
   7   6   9      647.34      768.32     51.11 o 
   8   6   9       61.67       78.18     46.99 o 
   9   6   9     1032.49     1063.73     65.25 o 
  -9   7   9      390.76      514.81    100.03 o 
  -8   7   9     4315.08     4363.71    153.52 o 
  -7   7   9      188.28      191.58     42.69 o 
  -6   7   9       80.65      115.54     39.29 o 
  -5   7   9      495.42      397.33     39.61 o 
  -4   7   9      921.05      907.56    107.46 o 
  -3   7   9      274.87      346.76     45.56 o 
  -2   7   9      189.83      301.23     58.33 o 
  -1   7   9     1134.58     1187.04     58.83 o 
   0   7   9     2616.01     2763.64     84.60 o 
   1   7   9     3119.30     2854.78     75.82 o 
   2   7   9     4695.64     4669.10    127.75 o 
   3   7   9        4.53       28.37     36.56 o 
   4   7   9     2893.72     2952.03    148.36 o 
   5   7   9      675.44      723.13     47.81 o 
   6   7   9     1418.86     1510.19     64.56 o 
   7   7   9       54.05       29.97     49.39 o 
   8   7   9     3198.47     3236.50    102.72 o 
  -8   8   9       11.60       73.45     89.45 o 
  -7   8   9       73.76       95.56     70.02 o 
  -6   8   9      286.86      362.05    155.04 o 
  -5   8   9        1.54       46.93    119.46 o 
  -4   8   9      373.30      562.41    109.46 o 
  -3   8   9      469.16      521.83     46.35 o 
  -2   8   9      768.92      907.98     75.30 o 
  -1   8   9     1359.57     1390.12     62.89 o 
   0   8   9     2454.27     2545.49     87.57 o 
   1   8   9     1406.49     1427.58     67.16 o 
   2   8   9       53.79       64.30     41.65 o 
   3   8   9      823.63      828.68     54.10 o 
   4   8   9      644.64      716.69     94.02 o 
   5   8   9       52.04       62.07     58.15 o 
   6   8   9      933.69     1066.55     69.42 o 
   7   8   9       17.73      -98.16     57.67 o 
   8   8   9      104.67       96.02     65.41 o 
  -7   9   9     2549.50     2955.08    308.79 o 
  -6   9   9        0.28       31.86    166.76 o 
  -5   9   9       45.05       50.48    109.74 o 
  -4   9   9      742.55      806.62    162.61 o 
  -3   9   9     1269.90     1072.27    102.60 o 
  -2   9   9       91.25      173.17     52.81 o 
  -1   9   9       62.67      148.00     45.91 o 
   0   9   9       39.08       56.32     37.20 o 
   1   9   9        5.70        2.59     41.30 o 
   2   9   9      781.88      840.93     56.42 o 
   3   9   9     1870.84     2023.21     96.36 o 
   4   9   9      385.66      438.62     66.83 o 
   5   9   9        0.98      -63.73     53.49 o 
   6   9   9      599.15      573.46     66.45 o 
  -5  10   9      316.31      449.39    147.32 o 
  -4  10   9       66.85       88.48     63.54 o 
  -3  10   9       15.29      -10.86    156.75 o 
  -2  10   9       35.10      148.34     52.75 o 
  -1  10   9     2942.70     3153.35    138.23 o 
   0  10   9      402.97      517.44     54.80 o 
   1  10   9      329.66      456.76     57.53 o 
   2  10   9        3.82       83.91     51.54 o 
   3  10   9      312.45      407.88     68.99 o 
   4  10   9        2.17      -43.00     73.04 o 
   5  10   9      289.08      316.82     71.09 o 
  -3  11   9      940.71     1077.55    209.05 o 
  -2  11   9       12.75       88.85     59.69 o 
  -1  11   9      203.61      353.78    103.03 o 
   0  11   9        3.41       32.60     58.95 o 
   1  11   9      343.71      454.06     60.94 o 
   2  11   9      233.60      214.58     63.02 o 
 -10   0  10      363.75      302.36     93.74 o 
  -8   0  10     1303.81     1266.60    102.31 o 
  -6   0  10     9411.06    10002.03    280.93 o 
  -4   0  10    33579.71    34472.13    923.56 o 
  -2   0  10     5157.35     5148.62    119.37 o 
   0   0  10    26634.84    26338.47    579.28 o 
   2   0  10    56717.73    55837.01   1223.80 o 
   4   0  10     1934.70     1698.62     54.90 o 
   6   0  10     4132.52     4184.40    109.91 o 
   8   0  10       96.44      116.94     56.37 o 
  10   0  10        0.69      -47.06     62.55 o 
 -11   1  10     1922.44     2030.04    119.42 o 
 -10   1  10     1714.60     1643.24     92.33 o 
  -9   1  10      901.06      825.42     64.24 o 
  -8   1  10     1918.20     1967.99     71.75 o 
  -7   1  10      239.73      324.53     42.60 o 
  -6   1  10    17369.43    18292.78    353.40 o 
  -5   1  10      625.76      620.11     26.80 o 
  -4   1  10     5789.46     5731.75    104.11 o 
  -3   1  10     2614.84     2456.94     49.72 o 
  -2   1  10     8238.83     8004.56    156.42 o 
  -1   1  10       98.40      207.63     10.50 o 
   0   1  10     6238.83     6286.91    102.60 o 
   1   1  10     6379.58     6623.89    117.49 o 
   2   1  10     9691.24    10250.21    163.97 o 
   3   1  10     2442.26     2560.59     49.66 o 
   4   1  10     5790.91     5950.71    101.40 o 
   5   1  10     3272.46     3482.95     66.89 o 
   6   1  10       25.55       28.15     23.96 o 
   7   1  10      282.01      252.46     30.32 o 
   8   1  10     1081.92     1146.13     55.85 o 
   9   1  10       29.30       -9.28     43.62 o 
  10   1  10       83.02       90.15     48.78 o 
  11   1  10       59.62       29.13     54.24 o 
 -11   2  10      911.10      857.88     78.62 o 
 -10   2  10      288.98      366.55    104.45 o 
  -9   2  10       47.31       54.33     41.69 o 
  -8   2  10        6.26      -15.55     32.19 o 
  -7   2  10     1452.80     1461.43     58.67 o 
  -6   2  10     1224.13     1303.76     45.36 o 
  -5   2  10    14483.16    14998.54    260.24 o 
  -4   2  10        2.48       11.83     14.72 o 
  -3   2  10    26005.97    25386.21    429.48 o 
  -2   2  10      585.99      585.55     22.83 o 
  -1   2  10     3658.98     3381.09     58.81 o 
   0   2  10      330.54      419.42     15.90 o 
   1   2  10    55529.61    56196.52    870.45 o 
   2   2  10     2663.31     3091.14     75.83 o 
   3   2  10     3196.76     3337.79     61.74 o 
   4   2  10     1745.29     1958.64     64.57 o 
   5   2  10     1623.59     1627.54     41.56 o 
   6   2  10     1755.47     1669.68     56.97 o 
   7   2  10      762.41      696.62     37.40 o 
   8   2  10      111.64      133.23     34.24 o 
   9   2  10       94.34       15.63     46.25 o 
  10   2  10     1044.13      902.26     57.90 o 
  11   2  10      577.08      605.97    113.80 o 
 -11   3  10     3110.60     3024.76    196.62 o 
 -10   3  10       52.02       54.14     54.95 o 
  -9   3  10      118.26        6.01     40.62 o 
  -8   3  10     1358.08     1218.23    142.04 o 
  -7   3  10    11502.35    11684.41    265.25 o 
  -6   3  10      228.44      369.55     31.80 o 
  -5   3  10      218.35      251.74     19.78 o 
  -4   3  10     6921.79     7252.97    130.46 o 
  -3   3  10    16513.34    16784.96    263.74 o 
  -2   3  10     2353.20     2227.00     46.86 o 
  -1   3  10       62.31       18.38     12.15 o 
   0   3  10        0.68       34.91     11.42 o 
   1   3  10    13117.64    13571.80    304.78 o 
   2   3  10     3940.76     4199.73     73.75 o 
   3   3  10       62.54       47.97     16.05 o 
   4   3  10     1931.03     1942.03     48.64 o 
   5   3  10     2200.36     2019.96     61.29 o 
   6   3  10     2762.34     2625.44     72.75 o 
   7   3  10      573.92      569.27     36.64 o 
   8   3  10     1203.95     1165.10     48.38 o 
   9   3  10      381.56      386.50     71.48 o 
  10   3  10       39.87      -18.35     50.58 o 
 -11   4  10       35.49      134.61    106.60 o 
 -10   4  10     1642.05     1722.98    100.94 o 
  -9   4  10       52.60       12.02     50.40 o 
  -8   4  10       74.77       35.03     44.96 o 
  -7   4  10      522.74      483.90     91.74 o 
  -6   4  10    14480.71    13829.99    314.64 o 
  -5   4  10      249.80      253.90     25.07 o 
  -4   4  10    18755.42    17997.98    310.75 o 
  -3   4  10      993.95      969.70     28.65 o 
  -2   4  10     1719.11     1351.42     82.10 o 
  -1   4  10      261.20      271.14     16.39 o 
   0   4  10    24845.20    24167.81    378.59 o 
   1   4  10     4763.83     4710.09     82.68 o 
   2   4  10     5870.17     5950.41    100.64 o 
   3   4  10      493.93      507.88     23.39 o 
   4   4  10      394.01      497.94     29.17 o 
   5   4  10     2781.76     2820.63     67.31 o 
   6   4  10       99.89      161.07     31.18 o 
   7   4  10        8.17       54.24     42.35 o 
   8   4  10      932.29      997.06     52.99 o 
   9   4  10     2278.86     2491.13     83.99 o 
  10   4  10      706.07      854.43     72.21 o 
 -10   5  10      305.71      322.77     69.51 o 
  -9   5  10     1422.35     1430.43     88.15 o 
  -8   5  10     1843.22     1847.11     89.48 o 
  -7   5  10     4645.40     4425.58    146.14 o 
  -6   5  10     5782.82     5620.78    140.82 o 
  -5   5  10      309.66      372.19     56.29 o 
  -4   5  10     1537.06     1603.12     51.14 o 
  -3   5  10     5489.68     4931.93    141.50 o 
  -2   5  10    14499.39    13710.05    218.05 o 
  -1   5  10       75.37      126.31     18.00 o 
   0   5  10     1512.83     1401.84     36.25 o 
   1   5  10      400.53      458.42     22.38 o 
   2   5  10     2836.65     2712.71     55.35 o 
   3   5  10      282.48      244.12     25.62 o 
   4   5  10      787.53      803.34     39.51 o 
   5   5  10        8.33        7.18     32.32 o 
   6   5  10      349.06      351.19     38.96 o 
   7   5  10     2320.97     2390.68     78.99 o 
   8   5  10       12.41        6.31     45.11 o 
   9   5  10     1063.57     1073.62     63.01 o 
  10   5  10        3.60       14.11     67.62 o 
 -10   6  10      137.16      161.34     69.40 o 
  -9   6  10     1241.37     1531.22     97.30 o 
  -8   6  10      695.65      794.50     63.10 o 
  -7   6  10     3123.64     3291.68    121.14 o 
  -6   6  10       71.01       30.68     47.73 o 
  -5   6  10    10502.34    10460.65    295.21 o 
  -4   6  10     2201.25     2089.94     89.30 o 
  -3   6  10      189.81      223.11     29.40 o 
  -2   6  10     1427.23     1328.20     41.35 o 
  -1   6  10    17087.57    16364.89    288.00 o 
   0   6  10     2003.62     1904.15     48.25 o 
   1   6  10     1911.04     2021.87     52.71 o 
   2   6  10       31.68       84.06     23.63 o 
   3   6  10      128.15      137.14     40.49 o 
   4   6  10     1618.79     1573.40     62.70 o 
   5   6  10      651.95      628.37     43.64 o 
   6   6  10      149.90      183.51     44.09 o 
   7   6  10      661.20      768.79     54.99 o 
   8   6  10      314.52      406.05     56.88 o 
   9   6  10      928.87     1048.77     67.73 o 
  -9   7  10      283.20      386.95     80.02 o 
  -8   7  10     1650.07     1878.71     95.70 o 
  -7   7  10     2697.88     2695.64    109.53 o 
  -6   7  10     1961.34     1673.22    129.08 o 
  -5   7  10     2218.07     2232.97    163.05 o 
  -4   7  10     2824.77     2598.98    117.96 o 
  -3   7  10      384.45      349.55     59.34 o 
  -2   7  10     2399.77     2398.05     66.66 o 
  -1   7  10     5937.21     5900.52    196.67 o 
   0   7  10     1272.19     1471.12     72.59 o 
   1   7  10      108.21      159.17     28.12 o 
   2   7  10        6.74        4.25     35.62 o 
   3   7  10     4256.18     4425.34    123.77 o 
   4   7  10      100.88      232.14     44.48 o 
   5   7  10     1329.53     1318.77     60.64 o 
   6   7  10      811.07      731.05     61.09 o 
   7   7  10      107.73      103.30     47.96 o 
   8   7  10      788.97      876.74     63.40 o 
  -8   8  10      166.06      214.63     92.88 o 
  -7   8  10       90.37       90.82    154.32 o 
  -6   8  10     2943.02     2953.37    216.20 o 
  -5   8  10     3693.03     3740.82    335.80 o 
  -4   8  10     1079.71     1211.18    256.78 o 
  -3   8  10       49.64       30.46     98.45 o 
  -2   8  10     1524.93     1482.46    116.72 o 
  -1   8  10     4988.61     5194.80    138.76 o 
   0   8  10     2500.23     2531.39     94.80 o 
   1   8  10        6.18       29.95     54.58 o 
   2   8  10       37.55       48.22     40.85 o 
   3   8  10     1710.29     1647.31     77.90 o 
   4   8  10      398.38      353.04     87.08 o 
   5   8  10        3.28       38.17     51.54 o 
   6   8  10       89.72      139.66     54.94 o 
   7   8  10      107.48       99.62     67.60 o 
  -7   9  10      398.27      609.36    179.04 o 
  -6   9  10      384.37      449.60     68.74 o 
  -5   9  10       95.97      103.73    167.33 o 
  -4   9  10       24.57       91.96    146.61 o 
  -3   9  10     2247.40     2236.08    279.07 o 
  -2   9  10     4391.01     4670.02    243.98 o 
  -1   9  10     3797.91     4061.68    119.59 o 
   0   9  10     2694.14     2807.76     87.93 o 
   1   9  10      448.61      465.73     52.36 o 
   2   9  10     1267.83     1451.80     83.46 o 
   3   9  10      591.31      664.31     58.05 o 
   4   9  10     2774.01     2922.02    134.07 o 
   5   9  10      386.06      350.85     62.22 o 
   6   9  10        0.41      -28.09     59.70 o 
  -5  10  10        0.33       62.45    137.61 o 
  -4  10  10     1741.28     1828.59    280.78 o 
  -3  10  10       76.46      180.99     75.02 o 
  -2  10  10     1151.52     1354.91    297.36 o 
  -1  10  10        8.07       79.67     60.91 o 
   0  10  10     1476.77     1416.06     74.09 o 
   1  10  10      539.99      599.26     60.60 o 
   2  10  10       77.34      128.39     55.98 o 
   3  10  10      177.37      216.66     56.91 o 
   4  10  10      163.94      134.59     71.11 o 
  -2  11  10     1769.28     2046.82    435.11 o 
  -1  11  10     1219.14     1398.93    186.19 o 
   0  11  10      740.45      811.42     97.60 o 
   1  11  10        2.70       31.72     56.49 o 
 -11   0  11      138.45      118.89    104.60 o 
  -9   0  11      333.20      377.24     76.88 o 
  -7   0  11     3919.73     4309.23    139.17 o 
  -5   0  11    10411.79    10798.08    300.82 o 
  -3   0  11      810.12      985.81     92.31 o 
  -1   0  11     5489.23     5529.16    128.99 o 
   1   0  11    13477.12    14147.04    316.36 o 
   3   0  11     1149.34     1590.79     74.80 o 
   5   0  11      332.07      280.42     31.14 o 
   7   0  11     1286.01     1296.13    106.74 o 
   9   0  11     2949.12     2888.08    125.61 o 
  11   0  11      145.40       79.25     86.57 o 
 -11   1  11     1981.81     2193.76    171.04 o 
 -10   1  11       42.15       20.19     61.28 o 
  -9   1  11      467.36      481.60     58.84 o 
  -8   1  11     1001.43     1110.84     55.36 o 
  -7   1  11    10087.43    10783.99    252.39 o 
  -6   1  11      386.73      421.40     34.28 o 
  -5   1  11      282.40      309.79     23.13 o 
  -4   1  11     2392.36     2035.90     44.54 o 
  -3   1  11     8214.28     7938.32    140.36 o 
  -2   1  11     2804.22     2750.91     53.34 o 
  -1   1  11    10211.81    10836.16    172.41 o 
   0   1  11      836.02     1083.58     26.57 o 
   1   1  11     1516.79     1717.22     39.55 o 
   2   1  11     1381.41     1305.03     40.60 o 
   3   1  11    18673.80    18836.30    297.14 o 
   4   1  11     3664.47     4142.18     75.03 o 
   5   1  11     7517.66     7594.69    128.20 o 
   6   1  11       19.66       39.77     26.00 o 
   7   1  11     8342.85     8341.63    156.27 o 
   8   1  11     2454.59     2453.35     83.81 o 
   9   1  11     3054.98     2983.51     92.01 o 
  10   1  11       44.21       26.55     50.22 o 
  11   1  11      397.96      455.54     63.02 o 
 -11   2  11      416.81      444.04     91.88 o 
 -10   2  11      252.64      276.88     63.51 o 
  -9   2  11      131.87      179.16     43.70 o 
  -8   2  11      700.13      813.24     46.79 o 
  -7   2  11      451.97      647.59     68.30 o 
  -6   2  11     2505.09     2477.90     63.68 o 
  -5   2  11      833.20      932.10     41.46 o 
  -4   2  11     5253.82     5257.97     97.33 o 
  -3   2  11     3667.33     4256.21     88.84 o 
  -2   2  11       21.91        3.80     10.27 o 
  -1   2  11     1362.37     1337.79     30.00 o 
   0   2  11    23074.22    24426.00    381.59 o 
   1   2  11      697.19      734.01     23.64 o 
   2   2  11    13167.26    13587.83    235.17 o 
   3   2  11     1876.04     1755.07     40.33 o 
   4   2  11      121.41      127.56     27.45 o 
   5   2  11      413.81      382.88     42.73 o 
   6   2  11      597.33      624.08     33.65 o 
   7   2  11      143.08      181.38     33.25 o 
   8   2  11     1755.95     1803.25     66.16 o 
   9   2  11        6.46      -24.10     45.97 o 
  10   2  11       87.41      -20.10     54.26 o 
 -11   3  11      440.26      566.43    105.17 o 
 -10   3  11       66.19      158.90     82.88 o 
  -9   3  11     1668.57     1741.15    209.20 o 
  -8   3  11     5324.43     5451.42    174.54 o 
  -7   3  11       91.12      104.78     31.24 o 
  -6   3  11     1370.44     1399.37     55.33 o 
  -5   3  11      504.62      577.62     24.91 o 
  -4   3  11     5765.08     6070.98    111.42 o 
  -3   3  11       48.23      120.18     20.79 o 
  -2   3  11      693.20      476.83     18.07 o 
  -1   3  11     6076.53     6357.35    105.20 o 
   0   3  11    14338.11    14867.33    235.45 o 
   1   3  11     3993.80     3768.54    121.84 o 
   2   3  11     3386.45     3663.48     75.70 o 
   3   3  11       33.01       77.69     19.30 o 
   4   3  11    13245.08    13425.29    238.85 o 
   5   3  11     3400.32     3335.36     83.20 o 
   6   3  11       34.87       72.60     29.81 o 
   7   3  11       77.42       71.70     33.43 o 
   8   3  11     7285.66     7011.16    140.42 o 
   9   3  11        2.00      -68.22     47.23 o 
  10   3  11      455.52      435.72     57.12 o 
 -11   4  11        7.67      -46.30    104.31 o 
 -10   4  11      111.16      144.15     63.55 o 
  -9   4  11     2728.91     2761.25    331.65 o 
  -8   4  11       85.07      122.13     47.48 o 
  -7   4  11      557.72      636.68     53.58 o 
  -6   4  11      372.48      351.67     34.47 o 
  -5   4  11      147.19      162.00     26.03 o 
  -4   4  11      726.10      743.76     28.18 o 
  -3   4  11     1962.70     1675.37     38.01 o 
  -2   4  11     1213.13     1188.61     34.65 o 
  -1   4  11      333.27      294.78     19.39 o 
   0   4  11     2225.97     2172.57     45.18 o 
   1   4  11    12553.37    12041.77    210.32 o 
   2   4  11      341.24      375.06     21.04 o 
   3   4  11     4171.21     4146.88     75.97 o 
   4   4  11     1312.55     1405.41     46.11 o 
   5   4  11     2047.56     2150.74     59.69 o 
   6   4  11       60.61       24.02     31.86 o 
   7   4  11     4233.23     4413.61     98.45 o 
   8   4  11      332.93      303.65     45.51 o 
   9   4  11       25.10      -17.67     47.18 o 
  10   4  11      264.58      201.94     67.63 o 
 -10   5  11     1895.88     1532.21     95.05 o 
  -9   5  11      497.67      580.32     66.26 o 
  -8   5  11       41.03      123.51     51.92 o 
  -7   5  11       92.43      192.87     47.39 o 
  -6   5  11      453.25      418.65     38.50 o 
  -5   5  11      130.60      174.33     32.83 o 
  -4   5  11      300.82      273.92     27.56 o 
  -3   5  11       73.95       88.68     16.15 o 
  -2   5  11     1613.22     1521.70     41.35 o 
  -1   5  11     3181.71     3321.89     62.32 o 
   0   5  11    16026.46    14811.31    235.85 o 
   1   5  11       70.91       76.93     18.80 o 
   2   5  11      435.24      474.97     26.78 o 
   3   5  11     7541.03     7452.65    138.49 o 
   4   5  11     5499.24     5599.54    125.17 o 
   5   5  11     2211.84     2456.95     73.39 o 
   6   5  11      710.72      767.53     46.55 o 
   7   5  11     2184.91     1959.69     72.76 o 
   8   5  11      323.46      318.64     49.76 o 
   9   5  11     1514.85     1660.61     75.46 o 
 -10   6  11     1072.73     1159.72    115.46 o 
  -9   6  11      722.88      831.87     70.65 o 
  -8   6  11     2571.57     2703.24    116.46 o 
  -7   6  11       85.55      190.52     50.09 o 
  -6   6  11      353.70      304.71     60.77 o 
  -5   6  11      844.39      772.26     94.17 o 
  -4   6  11      355.30      228.25    100.74 o 
  -3   6  11      364.90      345.47     30.06 o 
  -2   6  11     8808.38     8778.11    193.04 o 
  -1   6  11     1961.62     1965.19     58.22 o 
   0   6  11     1543.55     1347.97     41.83 o 
   1   6  11      961.40      909.29     36.13 o 
   2   6  11    12259.89    12123.44    219.11 o 
   3   6  11      144.81       83.27     33.31 o 
   4   6  11       28.08       39.33     33.33 o 
   5   6  11      547.65      580.36     46.18 o 
   6   6  11     4680.72     4894.57    138.23 o 
   7   6  11      595.92      546.20     53.94 o 
   8   6  11       92.17       61.50     50.98 o 
   9   6  11      419.39      390.52     58.32 o 
  -9   7  11      331.77      413.90     68.91 o 
  -8   7  11        3.44      116.87     56.84 o 
  -7   7  11      111.22      234.93     52.92 o 
  -6   7  11       35.45       52.73     40.99 o 
  -5   7  11      141.67      146.31     63.26 o 
  -4   7  11      220.44      297.53     49.62 o 
  -3   7  11      382.29      396.21     49.69 o 
  -2   7  11     4029.50     3981.90     95.04 o 
  -1   7  11     6035.22     5900.28    130.78 o 
   0   7  11      281.41      274.56     30.41 o 
   1   7  11     1161.07     1305.20     58.25 o 
   2   7  11     1917.46     1785.77     73.13 o 
   3   7  11     2660.57     2816.39    136.32 o 
   4   7  11      830.61      974.14     61.21 o 
   5   7  11     3130.27     3167.95    100.36 o 
   6   7  11       42.92       24.22     48.05 o 
   7   7  11        3.73      -51.88     46.44 o 
   8   7  11       14.11      -49.56     55.13 o 
  -8   8  11      444.92      617.30    105.46 o 
  -7   8  11      414.52      539.56     94.60 o 
  -6   8  11     1789.89     1938.67    350.09 o 
  -5   8  11      125.48       59.49    146.04 o 
  -4   8  11     1503.54     1441.77    137.03 o 
  -3   8  11        5.03      -29.43     69.02 o 
  -2   8  11      785.66      914.94     53.13 o 
  -1   8  11        7.62       34.56     32.56 o 
   0   8  11       67.02      143.21     41.21 o 
   1   8  11     2845.16     2842.28     95.08 o 
   2   8  11     1980.11     1830.25     78.79 o 
   3   8  11     2667.75     2642.85     96.17 o 
   4   8  11      574.11      670.39    104.26 o 
   5   8  11      574.54      615.36     62.43 o 
   6   8  11     3318.36     3136.17    234.63 o 
   7   8  11       86.13       74.90     62.02 o 
  -7   9  11        7.41      278.07     95.74 o 
  -6   9  11      228.60      373.27    144.32 o 
  -5   9  11       34.08       39.95     55.42 o 
  -4   9  11      249.54      205.36     92.17 o 
  -3   9  11      667.09      741.85    172.47 o 
  -2   9  11     2222.19     2168.13    103.57 o 
  -1   9  11        3.79       58.03     17.84 o 
   0   9  11      764.60      776.49     58.86 o 
   1   9  11      787.89      770.45     56.47 o 
   2   9  11      630.89      733.51     58.76 o 
   3   9  11      684.35      645.49     61.68 o 
   4   9  11     1825.79     1822.19     84.69 o 
   5   9  11       52.18       38.37     54.25 o 
   6   9  11      260.71      362.47     70.68 o 
  -5  10  11     1357.83     1411.19    208.77 o 
  -4  10  11        0.80       63.73     80.16 o 
  -3  10  11       18.86       72.70     70.30 o 
  -2  10  11       58.46       31.88    105.88 o 
  -1  10  11      212.88      331.87     54.88 o 
   0  10  11        2.46       57.09     51.76 o 
   1  10  11      923.48      916.50     72.48 o 
   2  10  11       82.91      121.71     53.36 o 
   3  10  11      200.87      144.44     59.91 o 
   4  10  11       79.47      186.83     62.04 o 
  -1  11  11     1125.49     1185.73    124.60 o 
   0  11  11        0.30       51.70     69.05 o 
   1  11  11      281.37      375.96     63.01 o 
 -10   0  12      285.84      229.77     84.02 o 
  -8   0  12    10321.09    10507.50    412.68 o 
  -6   0  12     1584.57     1546.14     68.98 o 
  -4   0  12    18344.65    18342.65    500.13 o 
  -2   0  12      362.80      472.80     21.53 o 
   0   0  12     5127.05     6092.44    141.84 o 
   2   0  12     6848.37     7488.04    182.98 o 
   4   0  12     7212.73     7104.47    169.14 o 
   6   0  12      752.71      816.14     44.23 o 
   8   0  12      471.98      473.53     61.91 o 
  10   0  12      409.52      345.73     73.03 o 
 -11   1  12      372.02      374.88     73.71 o 
 -10   1  12      317.27      350.51     64.55 o 
  -9   1  12      661.88      661.83     62.12 o 
  -8   1  12        7.51       32.93     36.47 o 
  -7   1  12     1089.42     1311.47     70.74 o 
  -6   1  12     5477.15     5515.63    117.88 o 
  -5   1  12     3375.12     3108.37     72.59 o 
  -4   1  12     1274.30     1178.43     38.93 o 
  -3   1  12     7879.91     8046.59    143.08 o 
  -2   1  12     8190.79     8197.31    143.74 o 
  -1   1  12    20895.27    21055.58    329.49 o 
   0   1  12    41998.36    44474.80    689.86 o 
   1   1  12     3756.29     4467.41     83.76 o 
   2   1  12        1.16        1.16     14.30 o 
   3   1  12      800.96      854.02     27.46 o 
   4   1  12    12518.44    12474.25    201.23 o 
   5   1  12     1091.24     1106.50     37.03 o 
   6   1  12     2624.67     2548.41     64.09 o 
   7   1  12      308.40      352.16     32.88 o 
   8   1  12      201.53      205.04     43.60 o 
   9   1  12       13.92      -23.38     44.67 o 
  10   1  12      139.94       50.40     55.92 o 
 -11   2  12      516.37      494.59     77.40 o 
 -10   2  12      495.45      567.46     67.49 o 
  -9   2  12     4296.77     4300.88    120.88 o 
  -8   2  12     2522.05     2531.32     82.84 o 
  -7   2  12     7475.43     7632.79    181.12 o 
  -6   2  12     1690.17     1821.97     53.67 o 
  -5   2  12     4128.14     4131.81     91.62 o 
  -4   2  12     2639.59     2350.17     51.55 o 
  -3   2  12     3996.62     3679.16     79.84 o 
  -2   2  12      331.24      287.05     16.23 o 
  -1   2  12     5307.70     5604.13    103.19 o 
   0   2  12    21652.62    22344.43    350.00 o 
   1   2  12       13.58        4.01     13.43 o 
   2   2  12      320.82      314.73     21.26 o 
   3   2  12     3597.69     3788.47     69.63 o 
   4   2  12       40.89       50.91     25.03 o 
   5   2  12        5.11       73.32     49.83 o 
   6   2  12      807.08      843.68     37.59 o 
   7   2  12     1223.36     1248.01     49.39 o 
   8   2  12       19.10       -6.25     40.10 o 
   9   2  12        1.90      -51.69     46.22 o 
  10   2  12      708.42      664.13     61.17 o 
 -11   3  12       97.76      176.90     97.45 o 
 -10   3  12       46.11       28.01     83.74 o 
  -9   3  12       66.04       82.29     39.48 o 
  -8   3  12     2756.15     2950.66    130.75 o 
  -7   3  12      689.17      703.63     50.60 o 
  -6   3  12     3828.76     3661.35     98.77 o 
  -5   3  12     4143.46     4208.98     93.02 o 
  -4   3  12     4209.42     4157.02     80.76 o 
  -3   3  12      197.46      207.16     21.16 o 
  -2   3  12    21931.20    21334.04    334.68 o 
  -1   3  12    23781.17    23396.08    366.58 o 
   0   3  12      309.23      321.84     19.87 o 
   1   3  12     3985.03     3850.48     69.07 o 
   2   3  12      864.59      868.00     28.37 o 
   3   3  12     4562.80     4201.77    105.25 o 
   4   3  12        0.64        3.21     20.97 o 
   5   3  12     5802.55     5746.48    113.20 o 
   6   3  12     2679.99     2620.58     67.92 o 
   7   3  12      393.50      384.63     37.69 o 
   8   3  12     1271.51     1321.42     54.86 o 
   9   3  12       42.07      -62.74     53.01 o 
  10   3  12        6.01     -105.33     52.67 o 
 -10   4  12        0.79       68.93     62.41 o 
  -9   4  12     3794.51     3704.66    307.36 o 
  -8   4  12     3617.44     3505.46    128.88 o 
  -7   4  12      367.91      373.20     49.73 o 
  -6   4  12     1060.37     1061.29     50.86 o 
  -5   4  12    15169.12    14916.05    288.54 o 
  -4   4  12     1480.14     1382.17     41.21 o 
  -3   4  12     6612.45     6249.52    115.40 o 
  -2   4  12     2988.04     3021.28     57.33 o 
  -1   4  12     3580.36     3231.91     74.27 o 
   0   4  12      213.90      176.95     17.90 o 
   1   4  12     2130.39     2209.44     95.49 o 
   2   4  12     1627.58     1753.76     42.41 o 
   3   4  12       40.40       50.39     21.22 o 
   4   4  12      587.91      633.93     46.19 o 
   5   4  12      247.68      251.09     31.99 o 
   6   4  12     1773.50     1749.65     57.70 o 
   7   4  12      347.83      352.20     41.14 o 
   8   4  12       90.63       84.84     45.21 o 
   9   4  12      778.57      829.17     57.32 o 
  10   4  12      207.27       67.02     66.37 o 
 -10   5  12      264.98      278.12     84.88 o 
  -9   5  12      242.23      339.23     59.69 o 
  -8   5  12      625.09      648.42     63.02 o 
  -7   5  12     2451.51     2645.41    103.23 o 
  -6   5  12     9092.00     8659.89    372.67 o 
  -5   5  12       50.86       56.23     34.81 o 
  -4   5  12      148.21      134.81     26.86 o 
  -3   5  12    10491.33    10401.34    210.03 o 
  -2   5  12    11740.49    10806.77    283.37 o 
  -1   5  12     2308.03     2279.98     56.85 o 
   0   5  12     8957.52     8440.50    139.47 o 
   1   5  12     1122.69     1106.68     33.77 o 
   2   5  12      916.61      902.56     32.69 o 
   3   5  12      312.22      361.55     30.46 o 
   4   5  12      136.42      135.53     36.72 o 
   5   5  12       24.42       -5.28     34.82 o 
   6   5  12      454.22      436.87     44.31 o 
   7   5  12     1276.83     1530.62     65.10 o 
   8   5  12       40.09       81.11     45.58 o 
   9   5  12      202.42      137.91     52.86 o 
  -9   6  12        1.28       74.32     60.09 o 
  -8   6  12     1868.10     1910.71     94.69 o 
  -7   6  12     1064.21     1070.85     74.59 o 
  -6   6  12     1147.03     1192.79     69.90 o 
  -5   6  12      622.39      589.83     43.93 o 
  -4   6  12     9961.96     9870.19    417.53 o 
  -3   6  12     1237.08     1181.89     49.79 o 
  -2   6  12      300.39      271.69     36.14 o 
  -1   6  12     2284.66     2429.63     57.86 o 
   0   6  12     6268.28     6087.41    115.86 o 
   1   6  12      818.07      849.56     33.98 o 
   2   6  12     5714.80     5390.93    107.83 o 
   3   6  12      872.68      868.87     44.05 o 
   4   6  12      134.57      149.23     36.28 o 
   5   6  12     1948.31     1852.16     86.71 o 
   6   6  12      196.12      279.33     46.58 o 
   7   6  12      693.96      682.18     57.13 o 
   8   6  12      133.49      131.69     54.81 o 
   9   6  12      903.72      840.70     68.05 o 
  -9   7  12       42.00      105.12     60.67 o 
  -8   7  12      758.05      793.76     69.16 o 
  -7   7  12     2914.59     3161.91    121.14 o 
  -6   7  12       27.55      140.51     51.01 o 
  -5   7  12     2540.18     2600.61    122.46 o 
  -4   7  12     1276.42     1155.74     59.20 o 
  -3   7  12     3340.39     3192.41    119.21 o 
  -2   7  12     1984.51     2206.39     65.35 o 
  -1   7  12     2955.59     2873.70     76.12 o 
   0   7  12      541.10      728.19     38.24 o 
   1   7  12        9.07       13.95     28.84 o 
   2   7  12       10.24       20.70     37.01 o 
   3   7  12      607.14      635.11     49.49 o 
   4   7  12        1.44       22.51     44.68 o 
   5   7  12      197.71      262.19     54.45 o 
   6   7  12      279.96      300.51     55.11 o 
   7   7  12      346.48      260.63     53.38 o 
   8   7  12      413.29      436.42     63.20 o 
  -8   8  12        9.41      141.46     92.02 o 
  -7   8  12       12.41      200.34     84.88 o 
  -6   8  12     2080.06     2245.71    151.18 o 
  -5   8  12      912.40      980.84    266.64 o 
  -4   8  12       13.04       32.78    159.90 o 
  -3   8  12     5936.06     6139.21    198.74 o 
  -2   8  12     1287.50     1283.44     65.87 o 
  -1   8  12       80.33       70.11     33.27 o 
   0   8  12       13.97       22.73     48.93 o 
   1   8  12     5359.75     5319.28    144.31 o 
   2   8  12     1858.69     1820.20     78.15 o 
   3   8  12     1810.32     2079.05    130.18 o 
   4   8  12       44.12       12.35     49.03 o 
   5   8  12       72.82       82.33     52.15 o 
   6   8  12      398.16      436.57     65.90 o 
   7   8  12      258.23      299.42     66.88 o 
  -6   9  12     1223.10     1231.74    120.03 o 
  -5   9  12      991.77      793.16    199.76 o 
  -4   9  12      394.47      430.47     65.20 o 
  -3   9  12        7.41      -13.85     56.47 o 
  -2   9  12     2542.12     2366.46    108.71 o 
  -1   9  12      102.20      124.29     36.88 o 
   0   9  12        0.25       -6.47     45.37 o 
   1   9  12      281.53      275.71     51.21 o 
   2   9  12      240.39      330.29     54.25 o 
   3   9  12        0.00       24.53     50.05 o 
   4   9  12       50.66      126.49     54.85 o 
   5   9  12      752.73      720.74    103.87 o 
   6   9  12      125.44      217.50     75.85 o 
  -4  10  12     2905.14     2960.58    337.37 o 
  -3  10  12       41.34       24.93     64.89 o 
  -2  10  12     3230.04     3301.08    274.07 o 
  -1  10  12       64.61       52.96     78.02 o 
   0  10  12      530.70      588.13     59.78 o 
   1  10  12      264.09      232.17     54.59 o 
   2  10  12     3751.68     4165.08    134.90 o 
   3  10  12       17.11       14.82     57.93 o 
   4  10  12      185.34      212.99     61.21 o 
 -11   0  13       46.68      -74.30     87.74 o 
  -9   0  13     5470.25     5530.53    246.63 o 
  -7   0  13        9.73       13.04     39.86 o 
  -5   0  13    30085.69    30665.98    825.55 o 
  -3   0  13      925.05     1085.08     54.17 o 
  -1   0  13    14398.90    15580.82    347.59 o 
   1   0  13      580.57      849.17     37.27 o 
   3   0  13     8550.27     8461.87    197.72 o 
   5   0  13     9954.17     9850.11    231.13 o 
   7   0  13     8299.29     8440.21    255.14 o 
   9   0  13      636.00      624.92     74.67 o 
 -11   1  13      149.94      188.93     70.46 o 
 -10   1  13      847.52      967.33     90.31 o 
  -9   1  13       54.85       20.88     55.16 o 
  -8   1  13      371.55      324.41     80.45 o 
  -7   1  13     5929.59     6045.35    130.68 o 
  -6   1  13     1147.33     1270.27     47.19 o 
  -5   1  13      171.72      230.88     28.66 o 
  -4   1  13        4.74       23.87     19.54 o 
  -3   1  13    10454.64    10139.98    178.80 o 
  -2   1  13     6777.88     7224.61    118.09 o 
  -1   1  13    14857.81    15768.21    248.91 o 
   0   1  13     4713.65     4446.24     76.95 o 
   1   1  13       14.71       63.18     13.85 o 
   2   1  13        0.35        5.08     14.77 o 
   3   1  13      104.63       81.86     17.14 o 
   4   1  13     6107.68     5920.34    102.98 o 
   5   1  13     3859.91     3863.69     74.93 o 
   6   1  13     5914.82     6008.74    118.81 o 
   7   1  13     1042.35     1057.37     44.50 o 
   8   1  13      148.20      141.00     42.46 o 
   9   1  13      100.14      181.54     56.16 o 
  10   1  13       37.08       -5.13     55.70 o 
 -11   2  13      158.09       75.80     70.96 o 
 -10   2  13     1302.46     1385.03     83.86 o 
  -9   2  13     1149.72     1327.94     65.53 o 
  -8   2  13     1127.40     1222.24     78.39 o 
  -7   2  13      205.48      235.80     36.53 o 
  -6   2  13     6397.38     6319.45    133.05 o 
  -5   2  13     2047.24     2024.75     55.90 o 
  -4   2  13     5575.93     5195.00    109.55 o 
  -3   2  13     1176.51     1132.40     33.45 o 
  -2   2  13     6526.52     6301.57    104.49 o 
  -1   2  13     5180.69     4785.40     81.75 o 
   0   2  13     1267.65     1206.69     30.84 o 
   1   2  13       34.66       50.75     15.11 o 
   2   2  13     2376.25     2292.94     62.63 o 
   3   2  13     7132.60     7341.50    123.43 o 
   4   2  13      306.97      315.08     26.34 o 
   5   2  13       83.97      152.74     28.10 o 
   6   2  13     6335.97     6162.23    122.19 o 
   7   2  13     2190.44     2132.48     68.30 o 
   8   2  13      393.21      446.23     47.74 o 
   9   2  13      160.85      120.72     51.35 o 
  10   2  13     1239.71     1142.88     68.19 o 
 -11   3  13     1309.15     1216.31    124.60 o 
 -10   3  13      247.84      264.64     88.88 o 
  -9   3  13     2050.60     2016.69     78.95 o 
  -8   3  13       30.85       38.37     29.45 o 
  -7   3  13        8.66       46.99     33.52 o 
  -6   3  13      190.09      170.60     32.37 o 
  -5   3  13        5.67       54.26     23.64 o 
  -4   3  13       16.83        3.20     17.94 o 
  -3   3  13       10.42       32.73     16.63 o 
  -2   3  13     4225.95     4262.98     74.89 o 
  -1   3  13     6974.62     6784.42    113.00 o 
   0   3  13     5446.28     5969.37    100.87 o 
   1   3  13     8560.67     8668.65    142.41 o 
   2   3  13       99.57      139.84     20.49 o 
   3   3  13     1078.54      945.96     32.01 o 
   4   3  13      515.36      498.42     26.23 o 
   5   3  13     5783.28     5894.96    116.44 o 
   6   3  13     1955.99     1808.15     59.63 o 
   7   3  13      132.60      165.10     36.81 o 
   8   3  13      240.57      262.47     41.46 o 
   9   3  13      784.58      734.60     76.44 o 
  10   3  13      108.36       89.22     57.13 o 
 -10   4  13       22.89       58.91     63.76 o 
  -9   4  13      312.11      399.67     60.22 o 
  -8   4  13     1497.77     1691.92     92.59 o 
  -7   4  13      135.24      264.92     66.02 o 
  -6   4  13      400.72      482.32     37.16 o 
  -5   4  13     1909.21     1761.27     53.56 o 
  -4   4  13      268.94      230.28     23.25 o 
  -3   4  13        0.54        5.72     19.29 o 
  -2   4  13     9809.73     9108.50    148.83 o 
  -1   4  13      456.37      417.28     23.17 o 
   0   4  13       80.66       90.03     16.12 o 
   1   4  13       88.44       70.19     18.94 o 
   2   4  13    16174.91    15870.32    253.69 o 
   3   4  13       37.58       36.14     21.77 o 
   4   4  13     4344.92     4701.56     97.12 o 
   5   4  13     1745.11     1744.09     56.90 o 
   6   4  13     3435.71     3562.17     85.41 o 
   7   4  13      406.57      405.66     40.91 o 
   8   4  13      799.20      788.52     56.19 o 
   9   4  13       29.39       10.43     50.80 o 
 -10   5  13     2008.93     2252.66    127.60 o 
  -9   5  13       96.45      232.17     58.39 o 
  -8   5  13      499.03      626.13     62.84 o 
  -7   5  13     1371.78     1500.38     82.54 o 
  -6   5  13      327.07      494.57     53.71 o 
  -5   5  13        0.89      -12.87     38.87 o 
  -4   5  13      101.01      125.63     27.27 o 
  -3   5  13       52.26        2.03     24.81 o 
  -2   5  13      249.18      262.84     31.01 o 
  -1   5  13     4086.74     4339.36     78.45 o 
   0   5  13     3985.50     4027.25     74.39 o 
   1   5  13     1743.07     1818.34     50.18 o 
   2   5  13     1630.55     1588.36     43.34 o 
   3   5  13     1657.93     1627.48     56.28 o 
   4   5  13     4772.14     4958.99    102.50 o 
   5   5  13     4652.62     4681.01    113.21 o 
   6   5  13     2511.42     2493.23     80.68 o 
   7   5  13      437.68      347.93     48.07 o 
   8   5  13      537.77      521.28     56.51 o 
   9   5  13      680.25      667.68     61.33 o 
  -9   6  13      216.37      331.59     87.02 o 
  -8   6  13      347.28      510.32     63.35 o 
  -7   6  13      136.40      207.76     51.93 o 
  -6   6  13      464.60      579.30     53.95 o 
  -5   6  13        7.43      -21.20     36.84 o 
  -4   6  13        5.28       25.62     33.06 o 
  -3   6  13     2329.88     2133.68     72.01 o 
  -2   6  13     2223.51     2258.28     72.97 o 
  -1   6  13      438.54      445.81     27.36 o 
   0   6  13      217.35      160.39     24.43 o 
   1   6  13     3725.10     3636.34     79.00 o 
   2   6  13      906.05      922.56     44.80 o 
   3   6  13     7554.45     7619.40    163.43 o 
   4   6  13      465.34      443.56     42.59 o 
   5   6  13      111.89      112.66     42.17 o 
   6   6  13      299.04      345.01     50.11 o 
   7   6  13      910.85      913.85     60.72 o 
   8   6  13       83.26      169.99     54.90 o 
  -8   7  13      551.46      632.44     67.76 o 
  -7   7  13       21.81       77.49     52.30 o 
  -6   7  13     2743.83     2781.93    109.26 o 
  -5   7  13      284.19      270.72     91.45 o 
  -4   7  13      704.71      693.80     47.22 o 
  -3   7  13      923.91      809.12     57.49 o 
  -2   7  13       19.04       28.25     33.05 o 
  -1   7  13       30.01       26.23     28.79 o 
   0   7  13     6147.34     6253.15    137.93 o 
   1   7  13      185.61      252.05     39.23 o 
   2   7  13     1005.44      991.86     54.37 o 
   3   7  13       36.18       85.28     42.92 o 
   4   7  13     5653.37     5634.32    153.40 o 
   5   7  13       73.85       58.53     47.55 o 
   6   7  13      825.22      805.18     58.38 o 
   7   7  13      163.41      204.50     64.06 o 
   8   7  13     1159.72     1257.97     71.23 o 
  -7   8  13      219.13      474.12     93.45 o 
  -6   8  13      396.28      397.53     85.74 o 
  -5   8  13      258.60      325.15    122.89 o 
  -4   8  13     2486.72     2264.97    139.18 o 
  -3   8  13        9.37       19.80     69.30 o 
  -2   8  13      836.48      856.89     53.47 o 
  -1   8  13      943.24      979.22     46.83 o 
   0   8  13      755.29      825.18     70.59 o 
   1   8  13       47.86       49.58     41.59 o 
   2   8  13     1884.53     2034.11     97.38 o 
   3   8  13      820.27      739.10     54.32 o 
   4   8  13      628.24      530.99     57.48 o 
   5   8  13        9.21       -3.07     54.71 o 
   6   8  13       70.43      121.40     64.28 o 
   7   8  13       35.18       27.46     78.21 o 
  -6   9  13        7.09       48.58     86.59 o 
  -5   9  13      229.33      189.76    137.03 o 
  -4   9  13     1328.58     1502.52     92.36 o 
  -3   9  13      431.11      358.84     63.49 o 
  -2   9  13      484.93      541.90     63.38 o 
  -1   9  13      162.28      169.48     61.37 o 
   0   9  13      420.39      387.77     52.61 o 
   1   9  13     1152.13     1312.72    167.41 o 
   2   9  13      178.80      196.65     62.44 o 
   3   9  13     1198.86     1224.36     87.32 o 
   4   9  13      554.73      473.09     61.01 o 
   5   9  13     1372.28     1477.25     97.68 o 
  -4  10  13       37.99       29.14     95.02 o 
  -3  10  13      680.85      671.36    131.32 o 
  -2  10  13        1.41      -12.53     63.01 o 
  -1  10  13      325.05      287.50    108.60 o 
   0  10  13       58.46       74.06     52.20 o 
   1  10  13     1977.92     2109.42     91.68 o 
   2  10  13      129.80      112.39     59.08 o 
   3  10  13      675.10      842.30     87.62 o 
 -10   0  14        5.43       18.00     89.74 o 
  -8   0  14     3471.05     3215.95    165.47 o 
  -6   0  14      511.35      588.13     46.62 o 
  -4   0  14     5972.55     5795.37    171.53 o 
  -2   0  14    27642.38    29196.91   1037.18 o 
   0   0  14      161.03      118.72     19.83 o 
   2   0  14    22974.65    22164.11    493.97 o 
   4   0  14     9889.70     9198.14    215.96 o 
   6   0  14     4685.41     4410.63    120.71 o 
   8   0  14       94.79       68.72     65.20 o 
  10   0  14      166.24      106.67     84.19 o 
 -11   1  14      750.84      729.09     80.31 o 
 -10   1  14     8275.65     8284.77    249.46 o 
  -9   1  14     3847.08     3751.68    135.77 o 
  -8   1  14      178.23      184.80     64.02 o 
  -7   1  14       45.27      107.41     28.83 o 
  -6   1  14     9077.36     9197.92    186.59 o 
  -5   1  14     2359.27     2405.80     68.60 o 
  -4   1  14     7854.97     7396.69    151.33 o 
  -3   1  14      466.23      358.07     42.23 o 
  -2   1  14     3437.19     3587.49     71.53 o 
  -1   1  14      721.83      695.78     22.62 o 
   0   1  14        2.13       33.16     13.40 o 
   1   1  14      672.34      613.43     22.67 o 
   2   1  14      127.82      138.89     17.65 o 
   3   1  14      214.90      220.67     22.13 o 
   4   1  14     2584.99     2641.68     56.70 o 
   5   1  14     1362.47     1285.88     47.78 o 
   6   1  14     1194.17     1224.43     48.02 o 
   7   1  14      387.37      470.19     37.69 o 
   8   1  14      500.74      448.13     61.75 o 
   9   1  14      205.94      128.72     53.73 o 
  10   1  14      499.72      489.17     58.49 o 
 -11   2  14       33.74       25.09     66.86 o 
 -10   2  14      203.72      280.64    140.32 o 
  -9   2  14      320.26      329.07     46.86 o 
  -8   2  14      184.87      148.61     64.02 o 
  -7   2  14      867.99      866.35     48.18 o 
  -6   2  14     1238.93     1197.17     47.05 o 
  -5   2  14     1351.37     1382.99     48.65 o 
  -4   2  14     1474.23     1365.66     44.48 o 
  -3   2  14    20262.03    19429.93    334.93 o 
  -2   2  14     2913.14     2740.26     58.86 o 
  -1   2  14    16001.98    16511.73    261.44 o 
   0   2  14     2154.02     2454.67     49.47 o 
   1   2  14     5872.79     5620.67    101.43 o 
   2   2  14     1919.56     1934.29     43.54 o 
   3   2  14    15828.45    15929.49    254.76 o 
   4   2  14      455.07      544.65     26.69 o 
   5   2  14       69.12      131.47     29.19 o 
   6   2  14      662.44      753.56     38.94 o 
   7   2  14      103.84       90.07     34.14 o 
   8   2  14        0.12      -32.44     45.08 o 
   9   2  14      272.83      251.87     54.93 o 
  10   2  14      640.59      640.57     62.69 o 
 -10   3  14       28.64       56.59     85.16 o 
  -9   3  14     4875.53     4499.75    133.29 o 
  -8   3  14     1463.21     1400.98     63.09 o 
  -7   3  14     1503.88     1499.93     63.71 o 
  -6   3  14      329.71      260.12     35.96 o 
  -5   3  14    14772.31    14145.66    277.16 o 
  -4   3  14     1162.53     1095.90     43.35 o 
  -3   3  14       18.53       12.65     18.61 o 
  -2   3  14     3780.54     3860.99     77.79 o 
  -1   3  14     1395.01     1501.93     41.30 o 
   0   3  14      689.11      686.47     25.00 o 
   1   3  14       71.97       81.21     17.47 o 
   2   3  14      523.21      574.36     28.20 o 
   3   3  14       13.83       13.78     20.34 o 
   4   3  14      869.98      906.36     34.75 o 
   5   3  14     4356.94     4478.05     94.95 o 
   6   3  14      165.69      184.78     34.97 o 
   7   3  14        9.43       -1.79     35.30 o 
   8   3  14     1403.62     1412.38     59.08 o 
   9   3  14      896.97      853.92     64.42 o 
  10   3  14        4.82      -44.47     57.91 o 
 -10   4  14      267.63      349.14     69.67 o 
  -9   4  14      327.73      396.03     60.83 o 
  -8   4  14     2474.16     2490.09    105.11 o 
  -7   4  14     1774.91     1788.82     87.95 o 
  -6   4  14        8.28       42.47     32.81 o 
  -5   4  14     6344.66     5875.75    124.43 o 
  -4   4  14    12956.02    12443.21    245.01 o 
  -3   4  14     1080.74     1081.95     41.55 o 
  -2   4  14     8562.25     8190.91    148.97 o 
  -1   4  14     5094.40     5057.14     88.31 o 
   0   4  14     1332.05     1231.80     39.29 o 
   1   4  14      230.30      209.68     22.98 o 
   2   4  14     3613.37     3443.20     94.92 o 
   3   4  14     2637.67     2805.71     60.29 o 
   4   4  14      908.96      943.81     39.80 o 
   5   4  14       94.22      108.83     31.57 o 
   6   4  14      242.98      223.31     36.51 o 
   7   4  14      302.83      239.84     46.19 o 
   8   4  14       80.24      -34.04     46.16 o 
   9   4  14      552.41      612.65     69.40 o 
 -10   5  14     1448.76     1527.94    150.47 o 
  -9   5  14       63.31      120.72     93.74 o 
  -8   5  14      554.04      581.62     61.91 o 
  -7   5  14     3677.68     3695.71    177.04 o 
  -6   5  14     4372.71     4099.01    141.75 o 
  -5   5  14      319.39      284.65     46.79 o 
  -4   5  14    10163.81    10022.65    261.52 o 
  -3   5  14     4479.40     4435.64    103.83 o 
  -2   5  14       29.58       42.11     21.91 o 
  -1   5  14     2477.97     2385.79     51.53 o 
   0   5  14     7131.34     7012.54    119.31 o 
   1   5  14     1319.80     1285.89     51.00 o 
   2   5  14      102.62      103.49     23.49 o 
   3   5  14        0.32        8.01     29.14 o 
   4   5  14      131.34      114.74     31.31 o 
   5   5  14      424.78      437.77     44.94 o 
   6   5  14        2.38       15.07     42.09 o 
   7   5  14      578.87      571.10     51.37 o 
   8   5  14       72.21      119.20     51.19 o 
   9   5  14      969.53      909.29     67.46 o 
  -9   6  14      738.05      900.94    115.89 o 
  -8   6  14      549.15      701.18     68.20 o 
  -7   6  14      495.28      667.30     92.74 o 
  -6   6  14     2124.42     2021.94    132.32 o 
  -5   6  14     5605.59     5784.14    179.75 o 
  -4   6  14        8.66       12.08     34.55 o 
  -3   6  14     2169.98     1868.58    192.09 o 
  -2   6  14     6816.38     6629.11    141.63 o 
  -1   6  14      805.39      735.32     31.80 o 
   0   6  14     1241.42     1217.56     43.21 o 
   1   6  14     2110.17     1820.08     59.55 o 
   2   6  14      165.23      104.00     29.37 o 
   3   6  14      154.42      155.74     38.52 o 
   4   6  14        2.68       18.23     38.86 o 
   5   6  14      460.39      546.84     49.04 o 
   6   6  14       10.53       -8.89     47.69 o 
   7   6  14      412.07      350.94     54.28 o 
   8   6  14      447.85      354.01     59.46 o 
  -8   7  14      139.51      233.63     62.03 o 
  -7   7  14      184.11      193.36     55.63 o 
  -6   7  14     2671.80     2825.81    111.66 o 
  -5   7  14     4617.39     3950.02    456.40 o 
  -4   7  14       31.29       37.72     17.39 o 
  -3   7  14     2901.48     2732.50    114.74 o 
  -2   7  14     2703.57     2839.94    186.62 o 
  -1   7  14     1589.19     1564.43     83.47 o 
   0   7  14      858.99      866.43     47.31 o 
   1   7  14     5000.68     4849.48    113.51 o 
   2   7  14      121.84      151.23    125.60 o 
   3   7  14        4.29       -3.70     58.06 o 
   4   7  14      216.47      266.60     50.12 o 
   5   7  14     1248.98     1347.26     65.07 o 
   6   7  14        9.85      -19.72     49.99 o 
   7   7  14       62.05       91.43     55.58 o 
  -7   8  14     2907.53     2964.17    181.76 o 
  -6   8  14      281.19      216.34     82.31 o 
  -5   8  14       13.95       70.02     74.88 o 
  -4   8  14     2923.17     2966.52    121.12 o 
  -3   8  14     2222.39     2296.54    121.89 o 
  -2   8  14        2.13       30.78     41.53 o 
  -1   8  14        1.97       -4.67     41.87 o 
   0   8  14      753.79      783.44     58.90 o 
   1   8  14      168.53      163.83     59.33 o 
   2   8  14      444.36      452.22     52.07 o 
   3   8  14      901.38     1002.67    103.29 o 
   4   8  14      105.21      120.37     53.53 o 
   5   8  14       73.46       70.33     54.77 o 
   6   8  14      896.25      953.37     73.62 o 
  -6   9  14      543.68      531.85     98.88 o 
  -5   9  14      997.69     1033.12    110.31 o 
  -4   9  14     2339.13     2129.11    165.61 o 
  -3   9  14      164.69      205.34     58.72 o 
  -2   9  14       50.73       43.28     58.20 o 
  -1   9  14      953.21     1029.85     62.00 o 
   0   9  14     3957.47     4113.70    124.35 o 
   1   9  14     1378.86     1456.32     75.08 o 
   2   9  14      473.07      457.84     53.94 o 
   3   9  14       44.08       50.21     51.85 o 
   4   9  14     1009.88     1218.04    121.05 o 
   5   9  14      318.69      279.01     67.23 o 
  -4  10  14     1381.77     1397.68     93.78 o 
  -3  10  14        3.74       38.99    121.17 o 
  -2  10  14      548.48      662.66     73.83 o 
  -1  10  14       55.97       -8.86     90.31 o 
   0  10  14       82.95      190.69     76.16 o 
   1  10  14      166.24      230.51     58.76 o 
   2  10  14       27.28       54.48     59.14 o 
   3  10  14      285.03      303.13     63.62 o 
 -11   0  15       77.48       16.00    104.31 o 
  -9   0  15      144.57      128.32     83.45 o 
  -7   0  15     1097.28     1119.61     69.31 o 
  -5   0  15     5131.48     4976.17    153.51 o 
  -3   0  15     5912.68     5615.30    168.34 o 
  -1   0  15        4.17       46.67     42.19 o 
   1   0  15     2202.97     2263.11     66.79 o 
   3   0  15     5862.92     5993.73    146.84 o 
   5   0  15      121.53      134.53     39.22 o 
   7   0  15       92.89      110.02     63.02 o 
   9   0  15     2242.09     2338.37    213.63 o 
 -11   1  15      599.49      625.41     83.83 o 
 -10   1  15      245.17      301.02     67.07 o 
  -9   1  15      823.78      886.74     96.74 o 
  -8   1  15     2497.11     2411.09     84.88 o 
  -7   1  15     5249.82     5322.52    118.63 o 
  -6   1  15     1803.55     1857.60     59.12 o 
  -5   1  15      138.50      184.60     25.75 o 
  -4   1  15     2401.53     2439.69     63.97 o 
  -3   1  15    16034.68    15418.05    301.12 o 
  -2   1  15     5417.04     5184.81     98.14 o 
  -1   1  15      165.42      161.28     20.19 o 
   0   1  15      114.60       98.79     18.20 o 
   1   1  15    15283.63    15211.12    242.40 o 
   2   1  15     1378.31     1279.30     36.39 o 
   3   1  15       35.46       78.22     20.46 o 
   4   1  15       21.37       35.79     21.63 o 
   5   1  15     9352.51     8797.53    149.37 o 
   6   1  15      740.59      787.74     38.52 o 
   7   1  15      172.52      199.46     36.07 o 
   8   1  15      233.06      230.34     53.03 o 
   9   1  15     2446.95     2326.78     86.71 o 
  10   1  15      203.31      156.40     59.72 o 
 -11   2  15      131.77      124.19     69.51 o 
 -10   2  15       47.13       37.76     59.81 o 
  -9   2  15       98.93       55.94     44.50 o 
  -8   2  15      355.61      370.37     44.86 o 
  -7   2  15      329.33      370.56     41.84 o 
  -6   2  15      927.08     1028.82     44.83 o 
  -5   2  15       26.92       -9.66     25.11 o 
  -4   2  15     2541.34     2427.37     67.98 o 
  -3   2  15      542.70      702.26     38.16 o 
  -2   2  15     2274.34     2220.38     52.48 o 
  -1   2  15     4606.33     5383.29     92.40 o 
   0   2  15       17.46       25.14     15.82 o 
   1   2  15       71.07       63.30     18.11 o 
   2   2  15     8687.35     8994.22    148.58 o 
   3   2  15      471.61      548.98     37.98 o 
   4   2  15     6334.29     6534.51    114.51 o 
   5   2  15       58.85       15.62     28.88 o 
   6   2  15       34.13       -1.08     30.94 o 
   7   2  15     1816.25     1657.83     59.10 o 
   8   2  15      745.38      836.14     54.83 o 
   9   2  15      239.14      138.92     55.98 o 
  10   2  15     1218.82     1129.63     69.90 o 
 -10   3  15      789.66      705.32    102.31 o 
  -9   3  15      831.26      801.71     53.71 o 
  -8   3  15      330.71      307.22     73.45 o 
  -7   3  15       22.61       30.15     36.79 o 
  -6   3  15     3095.36     2868.25     96.98 o 
  -5   3  15      138.27      203.86     27.78 o 
  -4   3  15     2811.22     2545.44     66.72 o 
  -3   3  15      204.21      214.84     21.25 o 
  -2   3  15     4892.40     4875.80     94.29 o 
  -1   3  15     3425.70     3427.79     64.42 o 
   0   3  15     2511.27     2649.46     53.54 o 
   1   3  15     1814.41     1926.78     45.46 o 
   2   3  15    10300.90    11016.06    195.73 o 
   3   3  15        3.84       32.00     22.65 o 
   4   3  15     5107.59     5280.67     96.86 o 
   5   3  15      213.52      225.70     32.52 o 
   6   3  15     2958.73     3035.02     77.40 o 
   7   3  15       70.00       69.77     38.62 o 
   8   3  15      308.23      339.48     45.94 o 
   9   3  15       90.41       73.91     56.81 o 
 -10   4  15      302.28      265.00     81.59 o 
  -9   4  15      274.80      299.94     58.50 o 
  -8   4  15      307.82      318.32     54.12 o 
  -7   4  15     2905.99     2820.18    112.66 o 
  -6   4  15       49.12       52.50     35.09 o 
  -5   4  15      436.95      423.67     30.86 o 
  -4   4  15      535.34      513.02     34.81 o 
  -3   4  15     1857.80     1838.00     49.84 o 
  -2   4  15        5.81       16.65     26.03 o 
  -1   4  15     2795.96     2454.49     52.30 o 
   0   4  15      275.38      343.51     23.10 o 
   1   4  15     1805.10     1812.22     70.58 o 
   2   4  15      577.12      601.74     30.16 o 
   3   4  15    11552.58    11447.80    207.99 o 
   4   4  15       12.27      -31.88     23.33 o 
   5   4  15      797.82      751.71     45.24 o 
   6   4  15      336.45      301.93     44.73 o 
   7   4  15     1637.73     1545.78     69.95 o 
   8   4  15       24.27      -19.90     48.65 o 
   9   4  15      677.81      732.95     71.62 o 
  -9   5  15       50.48      150.87     58.89 o 
  -8   5  15      450.40      452.72     60.92 o 
  -7   5  15      176.87      156.90     69.16 o 
  -6   5  15     1132.68     1135.08     67.53 o 
  -5   5  15        7.53       42.72     44.20 o 
  -4   5  15       82.96      125.13     34.91 o 
  -3   5  15      199.44      215.40     33.17 o 
  -2   5  15      782.24      785.25     32.53 o 
  -1   5  15      492.91      483.44     55.80 o 
   0   5  15     3210.59     3143.27     63.74 o 
   1   5  15     6059.61     6229.37    119.08 o 
   2   5  15     3788.16     3751.44     73.92 o 
   3   5  15        0.36       15.36     29.33 o 
   4   5  15     1766.38     1839.30     58.39 o 
   5   5  15     2670.31     2757.90     84.00 o 
   6   5  15     2060.92     2116.52     76.85 o 
   7   5  15      124.07      131.03     48.40 o 
   8   5  15      322.00      275.10     55.82 o 
  -9   6  15      218.64      348.80     67.57 o 
  -8   6  15     2486.78     2632.90    117.08 o 
  -7   6  15       29.89       20.27     48.10 o 
  -6   6  15      269.86      276.61     55.04 o 
  -5   6  15     1671.38     1530.67     83.11 o 
  -4   6  15      384.55      362.20     39.02 o 
  -3   6  15      279.92      325.40     38.84 o 
  -2   6  15     1284.09     1177.41     49.52 o 
  -1   6  15       94.69       82.18     29.97 o 
   0   6  15     2415.91     2257.11     58.01 o 
   1   6  15       43.54       59.39     37.19 o 
   2   6  15     6114.73     5710.11    114.88 o 
   3   6  15      219.40      236.37     38.97 o 
   4   6  15     4549.92     4532.99    112.99 o 
   5   6  15      504.83      507.69     52.47 o 
   6   6  15      635.33      646.32     55.86 o 
   7   6  15      176.99      152.00     55.87 o 
   8   6  15      407.98      459.21     62.10 o 
  -8   7  15        5.22       48.15     60.62 o 
  -7   7  15        8.83       16.29     54.56 o 
  -6   7  15      721.55      728.67     99.60 o 
  -5   7  15      132.44      182.69     51.82 o 
  -4   7  15       68.40       28.20     38.90 o 
  -3   7  15       73.41       87.41     47.24 o 
  -2   7  15      182.51      191.29     40.64 o 
  -1   7  15      426.27      545.03     46.44 o 
   0   7  15     1076.45     1172.73     54.99 o 
   1   7  15     5758.75     5469.29    125.34 o 
   2   7  15       31.11       64.61     41.32 o 
   3   7  15        7.76        5.83     46.52 o 
   4   7  15      133.30      183.82     50.99 o 
   5   7  15     2256.14     2104.99     79.92 o 
   6   7  15      486.91      559.08     59.81 o 
   7   7  15      443.53      538.90     63.19 o 
  -7   8  15      100.57      254.64     89.45 o 
  -6   8  15      976.99      987.39    106.03 o 
  -5   8  15       42.69       58.30     76.88 o 
  -4   8  15     1573.70     1723.38     94.68 o 
  -3   8  15        0.24       -1.60     52.67 o 
  -2   8  15      826.95      793.71     63.72 o 
  -1   8  15      541.67      587.38     51.42 o 
   0   8  15     2648.92     2878.96    149.46 o 
   1   8  15      814.29      849.01     56.47 o 
   2   8  15      532.97      544.08     70.45 o 
   3   8  15     1748.93     1851.07     81.77 o 
   4   8  15     1516.09     1582.95    116.81 o 
   5   8  15      170.13      123.35     79.98 o 
   6   8  15      167.37      119.70     69.06 o 
  -5   9  15       65.90       81.16     85.45 o 
  -4   9  15      205.27      272.62     65.18 o 
  -3   9  15       59.60       79.21     61.73 o 
  -2   9  15      502.53      448.84     67.58 o 
  -1   9  15      779.83      861.52     60.60 o 
   0   9  15     2254.77     2281.14    116.35 o 
   1   9  15      143.51      192.14     50.86 o 
   2   9  15      349.81      402.41     92.17 o 
   3   9  15        2.63       96.90     53.98 o 
   4   9  15       34.45       78.16     61.71 o 
  -3  10  15       72.11       84.80     69.61 o 
  -2  10  15       41.49       58.82     67.48 o 
  -1  10  15     1754.05     1749.30    151.18 o 
   0  10  15       10.40      130.06     75.56 o 
   1  10  15        0.69      -20.63     83.88 o 
   2  10  15       87.66      122.57     61.30 o 
 -10   0  16     2118.70     1721.29    141.75 o 
  -8   0  16     2466.22     2834.79    114.55 o 
  -6   0  16    15899.33    15206.85    422.23 o 
  -4   0  16      104.20      158.38     41.01 o 
  -2   0  16     2433.70     2501.43     92.38 o 
   0   0  16      482.61      542.81     35.09 o 
   2   0  16     1297.13     1278.00     53.13 o 
   4   0  16     5216.07     5218.53    133.94 o 
   6   0  16        4.16       -9.39     38.44 o 
   8   0  16     1044.60     1138.99     82.58 o 
 -10   1  16       98.32      152.33     67.15 o 
  -9   1  16        5.47      -11.30     60.30 o 
  -8   1  16      741.84      729.46     52.15 o 
  -7   1  16      356.46      365.09     34.40 o 
  -6   1  16      356.83      261.62     29.91 o 
  -5   1  16      228.59      354.63     38.93 o 
  -4   1  16    14775.25    14336.67    281.54 o 
  -3   1  16     1684.23     1732.58     54.53 o 
  -2   1  16     2008.62     1972.02     67.15 o 
  -1   1  16     6468.86     6772.24    113.28 o 
   0   1  16    11099.20    11366.21    183.60 o 
   1   1  16    11761.44    12155.19    196.60 o 
   2   1  16     7870.74     8051.09    146.52 o 
   3   1  16       15.03       46.42     20.89 o 
   4   1  16     2268.98     2097.26     51.21 o 
   5   1  16      729.11      743.37     32.86 o 
   6   1  16     1087.15     1024.52     44.49 o 
   7   1  16        2.07      -27.48     39.60 o 
   8   1  16       76.01      116.38     50.63 o 
   9   1  16        6.57      -57.38     54.08 o 
 -10   2  16      104.63       29.90     63.82 o 
  -9   2  16        0.88       21.54     43.55 o 
  -8   2  16     1338.94     1343.33     66.86 o 
  -7   2  16    10320.77    10175.60    237.41 o 
  -6   2  16      279.95      380.18     31.73 o 
  -5   2  16     5740.11     5577.62    120.81 o 
  -4   2  16     4224.02     4329.35     97.45 o 
  -3   2  16     1087.12     1151.50     44.00 o 
  -2   2  16      544.24      538.95     25.34 o 
  -1   2  16     1842.03     1964.42     49.30 o 
   0   2  16     3449.95     3685.16     68.71 o 
   1   2  16       24.92        4.97     18.53 o 
   2   2  16        0.53       36.56     20.02 o 
   3   2  16     4139.56     4080.68     85.65 o 
   4   2  16     1775.62     1636.71     45.94 o 
   5   2  16     1934.49     2006.06     59.73 o 
   6   2  16      539.97      506.25     37.91 o 
   7   2  16      344.56      427.15     40.13 o 
   8   2  16      415.42      365.75     52.79 o 
   9   2  16      369.34      237.47     56.08 o 
 -10   3  16        4.61      -30.29     96.31 o 
  -9   3  16       83.45      116.21     45.10 o 
  -8   3  16      537.33      553.82     49.66 o 
  -7   3  16      899.78      763.56     48.63 o 
  -6   3  16     3960.94     3877.68    108.06 o 
  -5   3  16     1040.01     1028.23     43.90 o 
  -4   3  16     1219.98     1188.09     45.61 o 
  -3   3  16     7584.46     7258.66    151.35 o 
  -2   3  16     3649.67     3533.93     85.83 o 
  -1   3  16      188.33      214.53     23.73 o 
   0   3  16     4103.41     4325.63     79.23 o 
   1   3  16     8101.47     8491.38    141.42 o 
   2   3  16      243.46      188.00     23.16 o 
   3   3  16        4.80       54.04     24.27 o 
   4   3  16       10.32       15.14     26.03 o 
   5   3  16     1087.83     1058.36     46.45 o 
   6   3  16      117.66      133.42     34.78 o 
   7   3  16       65.22      100.71     40.46 o 
   8   3  16     1146.29     1132.84     64.64 o 
   9   3  16      448.46      431.86     59.73 o 
 -10   4  16      514.44      666.16     77.83 o 
  -9   4  16      573.66      534.60     67.00 o 
  -8   4  16      776.66      897.65     95.17 o 
  -7   4  16     3359.89     3341.35    125.38 o 
  -6   4  16     5773.63     5868.12    242.99 o 
  -5   4  16      511.62      569.59     34.62 o 
  -4   4  16     2184.09     1990.22     70.21 o 
  -3   4  16     5116.04     5071.23    112.22 o 
  -2   4  16     2874.23     2790.75     64.45 o 
  -1   4  16      591.03      607.14     35.87 o 
   0   4  16     5094.50     5050.67     90.56 o 
   1   4  16     1188.40     1218.00     38.34 o 
   2   4  16       20.59       39.40     22.35 o 
   3   4  16      251.38      242.42     26.51 o 
   4   4  16       75.47       53.06     36.73 o 
   5   4  16       80.38       45.58     29.49 o 
   6   4  16      590.69      427.42     57.68 o 
   7   4  16      845.41      789.82     57.43 o 
   8   4  16       10.64      -12.01     60.51 o 
   9   4  16       69.42       97.37     70.26 o 
  -9   5  16       91.67      130.67     62.99 o 
  -8   5  16     1334.18     1345.94     84.38 o 
  -7   5  16     2703.08     2687.95    114.79 o 
  -6   5  16       12.62       24.76     48.81 o 
  -5   5  16      711.23      749.66     60.34 o 
  -4   5  16     5417.27     4895.45    212.33 o 
  -3   5  16     1912.65     1931.53     69.59 o 
  -2   5  16       36.17       25.61     25.55 o 
  -1   5  16     8050.13     7982.29    194.33 o 
   0   5  16     2004.02     2012.41     98.32 o 
   1   5  16       75.20       96.14     25.10 o 
   2   5  16      756.57      800.27     32.99 o 
   3   5  16        1.46        1.42     31.65 o 
   4   5  16       87.31      114.18     35.10 o 
   5   5  16     1018.66      997.90     54.37 o 
   6   5  16      383.38      418.14     49.94 o 
   7   5  16      387.56      444.76     54.22 o 
   8   5  16        4.82      -30.51     55.04 o 
  -8   6  16     1042.50     1243.02    142.61 o 
  -7   6  16      532.33      683.34     91.88 o 
  -6   6  16     1297.75     1138.22     95.17 o 
  -5   6  16     4324.92     4260.84    146.67 o 
  -4   6  16      801.60      748.45     71.30 o 
  -3   6  16        2.75       49.60     29.88 o 
  -2   6  16     2703.04     2585.50     85.28 o 
  -1   6  16     2096.98     2152.08     65.79 o 
   0   6  16       18.55       15.89     26.57 o 
   1   6  16      209.69      238.62     34.18 o 
   2   6  16      775.79      834.90     40.11 o 
   3   6  16      617.61      635.96     46.25 o 
   4   6  16      237.16      321.75     44.73 o 
   5   6  16       46.05       81.29     46.11 o 
   6   6  16       50.32       67.72     52.24 o 
   7   6  16      168.64      115.11     55.29 o 
  -8   7  16     1328.69     1678.36    120.32 o 
  -7   7  16        2.62      104.09     57.28 o 
  -6   7  16      959.29      890.80     97.17 o 
  -5   7  16     3591.76     3570.26    131.54 o 
  -3   7  16      863.52      650.45     82.02 o 
  -2   7  16     2553.21     2450.09    129.61 o 
  -1   7  16      236.64      264.32     43.14 o 
   0   7  16      628.06      709.98     50.92 o 
   1   7  16      293.58      307.16     41.74 o 
   2   7  16      368.24      329.34     47.79 o 
   3   7  16       51.86       51.11     46.95 o 
   4   7  16        3.76      -42.70     64.83 o 
   5   7  16      296.72      383.54     61.32 o 
   6   7  16       27.01        5.78     53.61 o 
   7   7  16       54.24       69.37     61.47 o 
  -6   8  16     1079.61     1172.87    113.74 o 
  -5   8  16      525.01      458.97     88.02 o 
  -4   8  16     1215.79     1193.16    105.46 o 
  -3   8  16     1267.98     1253.22     77.43 o 
  -2   8  16     1050.41     1207.50     76.41 o 
  -1   8  16     3886.80     3912.67    119.73 o 
   0   8  16     1464.67     1578.45     75.76 o 
   1   8  16      129.36      204.69     49.30 o 
   2   8  16      120.06      175.06     48.15 o 
   3   8  16     1466.19     1576.73    128.80 o 
   4   8  16      292.87      261.32     58.70 o 
   5   8  16        6.71       -0.29     62.31 o 
  -5   9  16      297.29      324.08     93.74 o 
  -4   9  16      536.01      655.88     99.45 o 
  -3   9  16      750.54      835.10     75.72 o 
  -2   9  16      111.06       94.25     70.16 o 
  -1   9  16        6.28       20.51     50.30 o 
   0   9  16      243.81      299.64     73.86 o 
   1   9  16       69.03      149.15     73.60 o 
   2   9  16        1.00       35.99     65.12 o 
   3   9  16        2.98       41.83     52.99 o 
   4   9  16      378.50      547.74     67.79 o 
  -2  10  16     3431.45     3587.08    150.89 o 
  -1  10  16       88.00       74.88    108.88 o 
   0  10  16      985.34     1016.96     94.87 o 
   1  10  16       14.48      -24.44     79.78 o 
  -7   0  17     3998.29     3640.77    128.73 o 
  -5   0  17     6555.76     5597.97    173.96 o 
  -3   0  17     8562.01     8002.05    234.18 o 
  -1   0  17    13678.49    13327.26    371.77 o 
   1   0  17    17942.24    18444.26    414.70 o 
   3   0  17     3014.57     3021.03     88.52 o 
   5   0  17     1106.56     1190.51     63.40 o 
   7   0  17     3463.74     3225.04    134.30 o 
   9   0  17      290.01      240.85    106.88 o 
 -10   1  17      518.40      507.65     67.45 o 
  -8   1  17     1881.06     2162.92     81.13 o 
  -7   1  17     1314.64     1274.53     53.16 o 
  -6   1  17      622.64      551.73     47.36 o 
  -5   1  17     3848.09     3594.04     86.26 o 
  -4   1  17     1401.22     1409.44     69.42 o 
  -3   1  17      993.09      992.00     41.72 o 
  -2   1  17        8.72       86.06     27.76 o 
  -1   1  17     1880.26     2081.33     50.97 o 
   0   1  17     1423.36     1676.74     44.09 o 
   1   1  17     4875.89     5080.83     90.22 o 
   2   1  17     1905.81     1769.59     48.62 o 
   3   1  17      430.33      454.76     27.05 o 
   4   1  17      318.33      339.63     27.61 o 
   5   1  17      146.88      159.95     27.76 o 
   6   1  17      427.84      398.28     38.88 o 
   7   1  17     2978.36     2840.58     90.44 o 
   8   1  17     1995.32     1924.24     78.71 o 
   9   1  17     1136.70     1012.40     72.76 o 
 -10   2  17        3.84      -48.95     60.60 o 
  -9   2  17      130.45       58.46     56.97 o 
  -8   2  17     1539.14     1368.76     73.72 o 
  -7   2  17     1021.68     1166.73     58.72 o 
  -6   2  17      901.92      899.96     41.00 o 
  -5   2  17     1639.34     1827.61     59.05 o 
  -4   2  17     9466.23     8762.29    179.75 o 
  -3   2  17     1766.43     1708.31     54.25 o 
  -2   2  17       17.53       46.09     26.88 o 
  -1   2  17     5139.51     5117.25     99.77 o 
   0   2  17    10412.64    10855.15    177.10 o 
   1   2  17       75.59       84.83     20.60 o 
   2   2  17       69.51      132.11     22.32 o 
   3   2  17     4365.64     4186.02     87.59 o 
   4   2  17     2698.49     2813.11     63.57 o 
   5   2  17     2300.74     2293.33     68.23 o 
   6   2  17      142.04       78.72     35.72 o 
   7   2  17      802.01      693.67     45.93 o 
   8   2  17      267.61      218.01     53.31 o 
   9   2  17       50.17        7.48     56.36 o 
 -10   3  17      124.33      179.19     91.17 o 
  -9   3  17     1667.27     1788.63     79.58 o 
  -8   3  17       14.09       46.15     42.90 o 
  -7   3  17       87.38      114.91     40.95 o 
  -6   3  17      171.81      250.80     37.84 o 
  -5   3  17      145.90      221.01     31.09 o 
  -4   3  17       72.41       40.38     27.62 o 
  -3   3  17      506.16      552.37     34.48 o 
  -2   3  17       13.48       29.48     27.96 o 
  -1   3  17     1493.91     1618.01     47.50 o 
   0   3  17     2209.93     2248.04     50.05 o 
   1   3  17     3006.77     3074.44     63.00 o 
   2   3  17     3424.76     3698.89     72.55 o 
   3   3  17      845.98      796.57     33.86 o 
   4   3  17      614.25      664.11     32.75 o 
   5   3  17     1492.96     1364.47     53.98 o 
   6   3  17      777.65      760.95     64.65 o 
   7   3  17     1588.58     1657.61     73.86 o 
   8   3  17     2117.68     2040.79     73.54 o 
   9   3  17        1.84      -78.71     57.78 o 
  -9   4  17      110.77      153.29     58.49 o 
  -8   4  17      838.02     1049.98    100.31 o 
  -7   4  17      127.29      160.48     64.02 o 
  -6   4  17        5.69       55.71     36.52 o 
  -5   4  17      588.82      690.79     38.79 o 
  -4   4  17      906.51     1004.75     51.14 o 
  -3   4  17      657.80      654.64     37.04 o 
  -2   4  17     3066.70     3052.87     69.24 o 
  -1   4  17     1300.14     1248.18     43.87 o 
   0   4  17    11906.28    11533.20    188.71 o 
   1   4  17      575.67      558.77     28.58 o 
   2   4  17      828.36      921.88     47.15 o 
   3   4  17       46.67       12.90     26.20 o 
   4   4  17     6231.08     6092.44    122.67 o 
   5   4  17      143.04      148.57     38.26 o 
   6   4  17       15.31       -9.84     55.83 o 
   7   4  17       19.08      -59.10     44.21 o 
   8   4  17     1197.06     1202.88     71.56 o 
  -9   5  17     1093.43     1275.54     82.34 o 
  -8   5  17     1019.92     1232.50     76.86 o 
  -7   5  17      104.30       24.37     55.47 o 
  -6   5  17        5.60      -32.42     50.15 o 
  -5   5  17        3.76      -59.42     43.94 o 
  -4   5  17      142.76      141.92     38.57 o 
  -3   5  17     2296.80     1986.76     73.57 o 
  -2   5  17      271.08      272.92     28.12 o 
  -1   5  17      259.41      221.97     28.37 o 
   0   5  17     2951.52     2972.65     79.30 o 
   1   5  17     5924.54     5772.42    123.76 o 
   2   5  17     1407.88     1475.66     46.22 o 
   3   5  17     2107.79     2180.54     64.27 o 
   4   5  17      582.78      650.29     42.05 o 
   5   5  17      511.94      467.18     47.77 o 
   6   5  17     2620.63     2743.39     87.68 o 
   7   5  17     1801.79     1644.10     74.63 o 
   8   5  17       16.84       46.42     57.28 o 
  -8   6  17      659.58      734.04     71.48 o 
  -7   6  17       44.46       55.44     75.45 o 
  -6   6  17      323.57      307.37     56.45 o 
  -5   6  17      247.04      255.36     52.00 o 
  -4   6  17       57.83       82.33     69.73 o 
  -3   6  17       55.90       21.61     29.61 o 
  -2   6  17       12.40       10.86     25.24 o 
  -1   6  17     3154.64     2985.04     81.11 o 
   0   6  17        5.95      -36.96     37.63 o 
   1   6  17      161.10      151.03     35.39 o 
   2   6  17      707.09      786.41     45.81 o 
   3   6  17     3623.32     3466.13     95.36 o 
   4   6  17      324.36      317.51     46.61 o 
   5   6  17     1901.30     2094.16     79.61 o 
   6   6  17      100.49      144.92     53.78 o 
   7   6  17       17.64      -12.45     54.37 o 
  -7   7  17      221.45      217.92     56.88 o 
  -6   7  17     1684.73     1514.20     90.02 o 
  -5   7  17       52.85      -35.45     53.56 o 
  -4   7  17       70.91       40.60     25.76 o 
  -3   7  17      105.75      131.89     41.91 o 
  -2   7  17     3430.80     3355.38    236.63 o 
  -1   7  17      840.26      817.18     53.13 o 
   0   7  17     1015.69     1034.00     65.14 o 
   1   7  17       78.99       97.84     34.76 o 
   2   7  17     8790.22     8617.45    215.74 o 
   3   7  17       61.96       70.49     47.79 o 
   4   7  17       17.69       -3.01     51.75 o 
   5   7  17      559.08      764.22     64.05 o 
   6   7  17     2207.07     1997.00    143.22 o 
  -6   8  17       77.52      132.89     86.59 o 
  -5   8  17      201.86      247.20     83.74 o 
  -4   8  17      282.52      374.09     85.16 o 
  -3   8  17       57.78        5.91     68.87 o 
  -2   8  17      714.35      608.11     54.49 o 
  -1   8  17      104.36      117.24     52.53 o 
   0   8  17      609.71      676.90     55.39 o 
   1   8  17       76.52      126.60    101.17 o 
   2   8  17       46.16       23.41     50.99 o 
   3   8  17       43.05      -39.83     54.80 o 
   4   8  17      870.48      977.09     70.68 o 
   5   8  17       27.22      -34.32     63.26 o 
  -4   9  17      290.10      307.22     92.88 o 
  -3   9  17      473.33      635.36     73.57 o 
  -2   9  17     2494.68     2705.79    123.78 o 
  -1   9  17      234.93      230.45     54.76 o 
   0   9  17       57.95       93.49     72.70 o 
   1   9  17     1421.09     1437.18    100.44 o 
   2   9  17      986.97      980.77     67.77 o 
   3   9  17      495.82      552.06     64.11 o 
 -10   0  18       70.42       48.01     86.31 o 
  -8   0  18     2761.78     2498.76    113.31 o 
  -6   0  18     2773.81     2506.23    113.89 o 
  -4   0  18       57.53       88.38     39.26 o 
  -2   0  18     4594.55     4560.19    148.41 o 
   0   0  18    12791.14    14107.94    320.65 o 
   2   0  18     1846.64     1900.35     66.57 o 
   4   0  18     4645.49     4718.16    127.25 o 
   6   0  18      193.39      326.70     45.75 o 
   8   0  18     1413.27     1212.24    150.75 o 
 -10   1  18     1225.45     1296.48    125.17 o 
  -9   1  18     1610.62     1596.11    129.18 o 
  -8   1  18     6303.79     6358.05    164.96 o 
  -7   1  18     3336.23     3282.45     87.67 o 
  -6   1  18        3.64       -4.02     29.07 o 
  -5   1  18      252.01      394.66     32.39 o 
  -4   1  18     5121.01     5058.82    112.94 o 
  -3   1  18     2410.14     2485.00     68.05 o 
  -2   1  18     1121.27     1182.60     46.92 o 
  -1   1  18      589.67      559.52     42.01 o 
   0   1  18       66.63       78.43     19.54 o 
   1   1  18      143.56      257.20     24.60 o 
   2   1  18      937.17      842.03     32.05 o 
   3   1  18       13.36       37.55     24.91 o 
   4   1  18      368.02      380.66     29.33 o 
   5   1  18     1897.54     2057.10     55.49 o 
   6   1  18     1894.55     1725.54     59.23 o 
   7   1  18     1190.32     1067.49     68.72 o 
   8   1  18       10.12      -36.60     48.76 o 
   9   1  18       62.69      -39.20     69.09 o 
 -10   2  18        8.77       39.50     61.13 o 
  -9   2  18      674.72      627.59     89.74 o 
  -8   2  18      589.13      603.86     52.20 o 
  -7   2  18       13.08       93.51     40.83 o 
  -6   2  18      104.94      110.21     31.80 o 
  -5   2  18     1967.90     1834.64     60.54 o 
  -4   2  18     3132.37     2985.22     76.74 o 
  -3   2  18      782.34      740.74     37.57 o 
  -2   2  18       41.55       63.69     29.49 o 
  -1   2  18     6141.02     6368.46    121.02 o 
   0   2  18     3100.49     3213.56     64.15 o 
   1   2  18      174.57      190.79     22.38 o 
   2   2  18      739.32      738.48     29.90 o 
   3   2  18     5085.00     4883.56     90.78 o 
   4   2  18     2935.14     2747.04     62.26 o 
   5   2  18      967.18      876.10     42.46 o 
   6   2  18      762.64      768.08     44.88 o 
   7   2  18      923.13      911.19     50.66 o 
   8   2  18      137.08      123.51     50.04 o 
   9   2  18        0.19      -77.75     54.62 o 
 -10   3  18        9.24      -78.88     85.74 o 
  -9   3  18     3418.15     3602.56    286.21 o 
  -8   3  18     1285.32     1267.17     89.59 o 
  -7   3  18     2420.86     2165.53     90.23 o 
  -6   3  18     2736.21     2634.82     93.47 o 
  -5   3  18     2536.16     2585.67     72.16 o 
  -4   3  18      517.18      603.44     36.99 o 
  -3   3  18     3171.12     3071.75     92.03 o 
  -2   3  18     3562.12     3616.52    104.37 o 
  -1   3  18      634.85      713.47     45.34 o 
   0   3  18     1305.11     1336.37     45.23 o 
   1   3  18      418.23      373.70     26.00 o 
   2   3  18      307.11      290.58     26.48 o 
   3   3  18      425.21      433.84     28.61 o 
   4   3  18       27.26       30.23     27.11 o 
   5   3  18      321.10      286.79     37.79 o 
   6   3  18       58.04       27.38     38.28 o 
   7   3  18      894.86      856.68     51.60 o 
   8   3  18       90.55       78.37     47.69 o 
  -9   4  18      986.88      989.84     78.30 o 
  -8   4  18       27.11       44.46     60.63 o 
  -7   4  18       30.21       12.46     54.00 o 
  -6   4  18     2201.81     2143.22     79.45 o 
  -5   4  18     5091.06     4787.87    110.16 o 
  -4   4  18      801.45      665.12     45.46 o 
  -3   4  18     1426.65     1334.03     54.22 o 
  -2   4  18     6248.00     6323.24    137.77 o 
  -1   4  18     5868.38     5911.76    115.90 o 
   0   4  18        3.88      -17.15     27.07 o 
   1   4  18      924.96      909.63     35.16 o 
   2   4  18      901.19      878.97     39.84 o 
   3   4  18      823.07      674.84     33.98 o 
   4   4  18      260.53      242.69     36.60 o 
   5   4  18        8.94       13.08     36.98 o 
   6   4  18      150.60       73.42     42.91 o 
   7   4  18      872.73      896.21     55.26 o 
   8   4  18       36.21      -50.99     55.67 o 
  -9   5  18        3.36       74.33     63.73 o 
  -8   5  18     3167.51     2928.16    174.62 o 
  -7   5  18     1265.18     1260.52     86.31 o 
  -6   5  18      115.21       90.92     55.01 o 
  -5   5  18     1629.43     1460.70    158.47 o 
  -4   5  18     4210.05     4051.82    212.17 o 
  -3   5  18     1936.92     2056.17     78.25 o 
  -2   5  18     3738.32     3613.55     80.75 o 
  -1   5  18     2297.45     2450.86     82.79 o 
   0   5  18        9.23       10.99     29.36 o 
   1   5  18      469.79      526.64     33.89 o 
   2   5  18     1824.37     1897.69     53.33 o 
   3   5  18      715.86      763.90     62.24 o 
   4   5  18       83.07      108.89     36.48 o 
   5   5  18      217.99      182.19     44.63 o 
   6   5  18       34.25       30.57     48.32 o 
   7   5  18       55.17       10.61     52.17 o 
  -8   6  18      211.44      254.60     60.91 o 
  -7   6  18      703.91      792.54     71.93 o 
  -6   6  18     2507.89     2400.80    131.75 o 
  -5   6  18       52.23       13.58     52.23 o 
  -4   6  18     2760.26     2530.03    229.49 o 
  -3   6  18     3043.73     3023.57     96.88 o 
  -2   6  18       61.92       40.52     27.78 o 
  -1   6  18       18.74       25.25     31.84 o 
   0   6  18     1834.19     1905.37     65.48 o 
   1   6  18      407.46      377.60     40.91 o 
   2   6  18      545.68      486.07     42.90 o 
   3   6  18       36.37       73.23     42.92 o 
   4   6  18       76.45       38.32     46.85 o 
   5   6  18        3.56       10.03     50.55 o 
   6   6  18       64.54      128.73     55.07 o 
   7   6  18      146.22      111.39     57.41 o 
  -7   7  18     1755.48     1807.25    172.90 o 
  -6   7  18      181.20      176.14     67.73 o 
  -5   7  18       79.00      104.00     57.61 o 
  -4   7  18      226.88      271.23     55.14 o 
  -2   7  18     1152.24     1165.71     79.58 o 
  -1   7  18     1932.36     1878.68     79.71 o 
   0   7  18      258.97      282.11     76.59 o 
   1   7  18     1371.59     1109.30    161.15 o 
   2   7  18       11.12       39.08     47.86 o 
   3   7  18      137.07       99.14     50.81 o 
   4   7  18        3.45      -33.31     53.32 o 
   5   7  18      557.83      594.04     66.01 o 
   6   7  18       68.13      -28.11     57.57 o 
  -6   8  18      233.14      437.54     96.02 o 
  -5   8  18     1503.00     1409.50    131.75 o 
  -4   8  18       79.59      172.04     81.16 o 
  -3   8  18       30.53       -4.57     76.02 o 
  -2   8  18      165.42      188.53     49.94 o 
  -1   8  18      131.18      197.18     50.99 o 
   0   8  18       29.90       58.42     49.53 o 
   1   8  18        0.57       17.27     60.63 o 
   2   8  18        3.30      -22.05     49.40 o 
   3   8  18       58.14      -14.32     53.65 o 
   4   8  18       15.97       14.57     59.33 o 
  -4   9  18      678.79      901.94    109.74 o 
  -3   9  18      197.49      195.76     86.88 o 
  -2   9  18     1722.27     1858.19    230.77 o 
  -1   9  18        3.65       -3.91     53.37 o 
   0   9  18      148.99      235.80     77.78 o 
   1   9  18      878.00     1029.97    139.18 o 
   2   9  18     1477.34     1583.71    155.90 o 
  -9   0  19       30.77       18.29     99.74 o 
  -7   0  19      562.42      604.52     59.44 o 
  -5   0  19     2531.46     2385.15     97.09 o 
  -3   0  19     2317.14     2736.10    104.39 o 
  -1   0  19      550.10      547.57     52.30 o 
   1   0  19       33.05       51.86     29.76 o 
   3   0  19      133.76      180.79     37.65 o 
   5   0  19     2785.34     2817.09    114.13 o 
   7   0  19      452.58      454.72     70.25 o 
   9   0  19        2.77     -154.25    155.32 o 
 -10   1  19       25.81       22.79     68.43 o 
  -9   1  19      582.40      666.21     80.04 o 
  -8   1  19      105.47       72.94     45.65 o 
  -7   1  19     1087.90     1021.37     47.40 o 
  -6   1  19     2336.19     2130.78     66.32 o 
  -5   1  19     3212.89     2825.71     77.42 o 
  -4   1  19        2.17        0.17     33.91 o 
  -3   1  19     6411.22     6229.35    135.82 o 
  -2   1  19     8595.80     8724.65    180.87 o 
  -1   1  19    11439.28    11688.01    269.93 o 
   0   1  19     1570.73     1519.66     47.61 o 
   1   1  19     1071.05     1064.48     35.17 o 
   2   1  19      371.65      378.04     25.99 o 
   3   1  19     7155.84     7028.25    134.62 o 
   4   1  19      268.54      225.23     28.36 o 
   5   1  19      129.29      112.78     29.95 o 
   6   1  19       11.26      -36.54     37.17 o 
   7   1  19     1336.37     1226.96     64.26 o 
   8   1  19       19.58      -27.12     50.59 o 
 -10   2  19      582.47      613.26     77.72 o 
  -9   2  19      272.64      284.36     53.70 o 
  -8   2  19        3.62       -7.76     44.44 o 
  -7   2  19      417.77      373.90     48.14 o 
  -6   2  19      854.37      859.85     42.80 o 
  -5   2  19       40.67       26.67     29.80 o 
  -4   2  19      641.83      757.02     45.42 o 
  -3   2  19      170.36      247.99     44.20 o 
  -2   2  19      519.56      533.49     47.00 o 
  -1   2  19      291.82      340.78     35.06 o 
   0   2  19     1592.38     1627.51     49.98 o 
   1   2  19      222.42      261.81     24.27 o 
   2   2  19      390.25      391.97     27.20 o 
   3   2  19     2910.36     2802.02     62.41 o 
   4   2  19     1713.45     1556.55     52.49 o 
   5   2  19      120.12      181.67     34.84 o 
   6   2  19     2090.64     2065.29     67.37 o 
   7   2  19      778.95      741.38     48.42 o 
   8   2  19       37.14       62.69     55.13 o 
  -9   3  19      546.35      632.16     96.02 o 
  -8   3  19        4.28       69.37     47.07 o 
  -7   3  19      204.85      218.21     53.32 o 
  -6   3  19     5111.19     4815.21    112.25 o 
  -5   3  19       26.93       23.27     31.97 o 
  -4   3  19       89.26      117.20     31.43 o 
  -3   3  19       25.31       74.33     36.60 o 
  -2   3  19    14402.20    13667.37    273.17 o 
  -1   3  19      941.54      926.86     44.83 o 
   0   3  19     2265.13     2378.68     62.70 o 
   1   3  19     1574.90     1667.43     47.02 o 
   2   3  19     5514.16     5651.45    102.76 o 
   3   3  19        2.09      -19.62     16.48 o 
   4   3  19     2544.85     2666.86     64.81 o 
   5   3  19      437.36      480.61     40.84 o 
   6   3  19      853.50      882.17     50.60 o 
   7   3  19      200.41      235.70     46.26 o 
   8   3  19        3.39      -33.25     55.54 o 
  -9   4  19       44.09      120.06     63.80 o 
  -8   4  19        4.69      -10.93     57.45 o 
  -7   4  19     1661.76     1427.00     85.88 o 
  -6   4  19      736.25      641.06     49.81 o 
  -5   4  19       29.44       90.33     33.67 o 
  -4   4  19      204.08      223.35     38.16 o 
  -3   4  19       87.37       74.35     33.82 o 
  -2   4  19      725.44      770.34     43.31 o 
  -1   4  19     2234.13     2290.59     61.91 o 
   0   4  19        2.93       -1.97     28.66 o 
   1   4  19     2372.56     2254.96     55.08 o 
   2   4  19      881.49      875.34     35.86 o 
   3   4  19     1331.18     1257.62     44.77 o 
   4   4  19     1398.26     1494.48     56.59 o 
   5   4  19     3138.89     3131.62     82.81 o 
   6   4  19      680.12      600.11     48.85 o 
   7   4  19        3.23      -11.65     46.87 o 
   8   4  19      488.46      452.68     60.01 o 
  -8   5  19      744.68      870.22    103.17 o 
  -7   5  19      102.24      126.61     58.46 o 
  -6   5  19        8.29       57.42     52.69 o 
  -5   5  19      190.77      154.31     53.63 o 
  -4   5  19      601.02      622.77     66.87 o 
  -3   5  19     1454.21     1369.07     66.63 o 
  -2   5  19      885.68      939.58     47.11 o 
  -1   5  19     3068.18     2983.32     73.17 o 
   0   5  19      335.63      387.79     33.81 o 
   1   5  19      784.09      722.67     39.42 o 
   2   5  19     3781.57     3807.26     98.21 o 
   3   5  19     3224.46     3641.36     98.25 o 
   4   5  19        0.35       -4.32     38.34 o 
   5   5  19       25.66      -36.41     44.36 o 
   6   5  19     1265.47     1304.60     66.43 o 
   7   5  19      489.52      566.15     60.39 o 
  -8   6  19      714.08      779.72     75.51 o 
  -7   6  19       73.00      133.82     64.17 o 
  -6   6  19      859.84     1044.38     77.76 o 
  -5   6  19      871.91      818.82     69.45 o 
  -4   6  19      739.96      743.41     64.48 o 
  -3   6  19     2271.92     2093.49     82.78 o 
  -2   6  19       47.24       35.63     42.47 o 
  -1   6  19      224.18      139.19     55.50 o 
   0   6  19     2249.75     2243.87     72.43 o 
   1   6  19      874.49      834.75     60.83 o 
   2   6  19      132.17       71.20     41.45 o 
   3   6  19      616.58      713.59     52.14 o 
   4   6  19     3559.28     3656.14    105.10 o 
   5   6  19      241.48      220.53     52.03 o 
   6   6  19      795.88      702.05     64.82 o 
  -7   7  19      160.97      156.61     88.02 o 
  -6   7  19      167.22      242.67     65.19 o 
  -5   7  19       55.65       32.70     58.38 o 
  -4   7  19      611.39      591.74     64.80 o 
  -3   7  19      255.91       96.21     83.31 o 
  -2   7  19       13.19       74.61     55.55 o 
  -1   7  19       91.96       92.01     45.19 o 
   0   7  19       11.07       56.19     45.56 o 
   1   7  19     1171.88      989.78    162.11 o 
   2   7  19      393.10      435.09     72.70 o 
   3   7  19      899.04      805.91     63.62 o 
   4   7  19     1114.99     1165.58     72.48 o 
   5   7  19      368.35      422.74     67.61 o 
  -5   8  19        6.36       70.02     85.45 o 
  -4   8  19     3636.06     3420.57    192.05 o 
  -3   8  19      109.11       54.59     80.31 o 
  -2   8  19      215.81      268.12     64.59 o 
  -1   8  19      460.23      524.35     67.68 o 
   0   8  19     2209.59     2130.22    113.61 o 
   1   8  19      215.42      164.34     65.07 o 
   2   8  19     1459.53     1694.08    109.10 o 
   3   8  19     1485.49     1537.64    106.67 o 
   4   8  19      152.58       94.17     61.19 o 
  -3   9  19       37.94       -2.29     84.88 o 
  -2   9  19      191.92      144.43     97.88 o 
  -1   9  19       92.61       97.88     56.50 o 
   0   9  19        4.13      -30.29     76.33 o 
   1   9  19       10.71       55.03     84.02 o 
 -10   0  20     4517.13     4383.67    234.06 o 
  -8   0  20       11.74       62.50     56.72 o 
  -6   0  20     6329.17     6281.85    198.34 o 
  -4   0  20     3383.64     3115.03    155.61 o 
  -2   0  20       29.42       44.86     42.97 o 
   0   0  20      475.27      423.57     51.76 o 
   2   0  20      348.70      361.75     38.89 o 
   4   0  20     4194.06     3976.12    116.95 o 
   6   0  20      457.62      538.64     71.17 o 
   8   0  20      157.05      103.70     81.72 o 
  -9   1  20        7.72      -58.54     72.18 o 
  -8   1  20      534.10      514.75     53.79 o 
  -7   1  20       15.46      -13.45     35.02 o 
  -6   1  20     2495.12     2291.18     72.47 o 
  -5   1  20      144.46      150.80     32.51 o 
  -4   1  20        0.23       -1.81     30.45 o 
  -3   1  20      674.17      859.41     41.65 o 
  -2   1  20     8745.62     9203.72    190.97 o 
  -1   1  20      210.29      302.91     34.55 o 
   0   1  20        3.44       56.69     33.79 o 
   1   1  20     2003.40     2121.13     51.99 o 
   2   1  20     5845.70     5920.94    106.27 o 
   3   1  20     1115.98     1024.86     41.99 o 
   4   1  20        8.72      -47.97     30.86 o 
   5   1  20      732.45      623.94     50.16 o 
   6   1  20      996.01      888.48     46.78 o 
   7   1  20        7.50       33.11     49.95 o 
   8   1  20      103.90       70.78     55.76 o 
  -9   2  20     3318.99     3276.71    110.39 o 
  -8   2  20       54.85       47.15     62.64 o 
  -7   2  20      578.91      815.43     56.29 o 
  -6   2  20      601.44      552.39     41.45 o 
  -5   2  20     6117.59     6158.16    136.16 o 
  -4   2  20      251.13      216.25     42.69 o 
  -3   2  20      988.28     1035.16     46.38 o 
  -2   2  20      652.01      749.37     49.02 o 
  -1   2  20       58.60       77.31     34.06 o 
   0   2  20      505.97      472.19     31.19 o 
   1   2  20      410.62      437.47     27.28 o 
   2   2  20      485.26      551.05     32.20 o 
   3   2  20      572.09      612.75     32.64 o 
   4   2  20     1100.05     1181.23     47.24 o 
   5   2  20     2084.11     1888.75     61.41 o 
   6   2  20       42.35       66.63     40.89 o 
   7   2  20      181.25      183.65     44.35 o 
   8   2  20      184.36       87.12     54.87 o 
  -9   3  20      718.11      649.88     97.17 o 
  -8   3  20       63.65      144.89     49.82 o 
  -7   3  20     2684.93     2500.18    126.68 o 
  -6   3  20      657.44      569.64     41.75 o 
  -5   3  20     2645.43     2300.98     71.79 o 
  -4   3  20      467.25      564.35     39.88 o 
  -3   3  20     1731.12     1635.66     86.60 o 
  -2   3  20      224.25      222.06     35.49 o 
  -1   3  20     3660.43     3598.79     92.57 o 
   0   3  20     2554.15     2513.87     65.90 o 
   1   3  20     1902.12     1775.51     54.80 o 
   2   3  20       62.34       52.07     27.35 o 
   3   3  20      859.66      918.58     42.31 o 
   4   3  20       40.20       25.52     35.17 o 
   5   3  20     1081.63     1151.48     50.74 o 
   6   3  20      195.28      199.87     43.27 o 
   7   3  20       51.49       34.00     47.52 o 
   8   3  20        6.77       -4.45     59.83 o 
  -9   4  20       55.24      139.46     86.59 o 
  -8   4  20     1078.28      915.72     76.15 o 
  -7   4  20      957.30      939.86    107.46 o 
  -6   4  20     2039.84     2100.21     82.50 o 
  -5   4  20     1539.21     1552.86     60.36 o 
  -4   4  20     6237.58     6487.48    142.29 o 
  -3   4  20      333.35      329.03     37.40 o 
  -2   4  20     1898.76     1780.11     64.38 o 
  -1   4  20      280.25      278.94     38.57 o 
   0   4  20     3508.83     3680.49     83.85 o 
   1   4  20      869.90      940.46     43.51 o 
   2   4  20      659.61      677.97     34.54 o 
   3   4  20       19.47      -11.67     30.36 o 
   4   4  20        4.79        7.67     37.56 o 
   5   4  20      399.28      404.67     45.03 o 
   6   4  20      101.35      111.51     45.05 o 
   7   4  20      301.81      292.28     57.48 o 
  -8   5  20     1196.56     1379.00    184.33 o 
  -7   5  20      541.78      546.78     67.32 o 
  -6   5  20     2123.26     1751.20     98.88 o 
  -5   5  20     2119.88     1917.96     99.40 o 
  -4   5  20      150.86      276.25     53.59 o 
  -3   5  20      889.99      977.22     57.07 o 
  -2   5  20     4402.78     4215.23    105.01 o 
  -1   5  20     1681.64     1559.83     64.68 o 
   0   5  20        3.04      -13.47     32.10 o 
   1   5  20      272.52      262.43     36.53 o 
   2   5  20      127.26      140.63     35.43 o 
   3   5  20       42.71       26.83     24.83 o 
   4   5  20       17.83       -9.18     29.22 o 
   5   5  20      284.88      294.83     51.72 o 
   6   5  20       13.16      -25.74     55.73 o 
   7   5  20        2.07      -11.26     58.67 o 
  -7   6  20      105.91      112.62     65.92 o 
  -6   6  20      470.76      542.78     69.34 o 
  -5   6  20     3436.52     3644.74    228.34 o 
  -4   6  20      170.40      126.61     73.02 o 
  -3   6  20     3515.65     3716.42    114.82 o 
  -2   6  20      403.25      420.77     50.00 o 
  -1   6  20      709.38      782.49     53.07 o 
   0   6  20      948.45      892.07     48.47 o 
   1   6  20     1253.97     1163.68     63.55 o 
   2   6  20      169.48      235.52     55.00 o 
   3   6  20        6.14        8.18     44.17 o 
   4   6  20       46.30       40.46     50.34 o 
   5   6  20       96.57       94.51     57.07 o 
   6   6  20       40.46       13.44     56.59 o 
  -6   7  20     1727.09     1696.74    161.18 o 
  -5   7  20       66.91      113.59     62.65 o 
  -4   7  20       94.26      121.61     59.28 o 
  -3   7  20      816.25      938.71     75.84 o 
  -2   7  20     1634.57     1679.19     99.95 o 
  -1   7  20        3.20      -27.88     57.26 o 
   0   7  20      144.86      127.69     48.23 o 
   1   7  20      173.33      134.81     66.81 o 
   2   7  20       83.65      104.72     69.39 o 
   3   7  20      236.27      252.04     57.74 o 
   4   7  20        2.63       14.39     58.60 o 
   5   7  20      157.84      221.42     67.45 o 
  -4   8  20     1996.98     2184.55    158.90 o 
  -3   8  20      130.68      182.33     85.74 o 
  -2   8  20       25.25       31.76     63.71 o 
  -1   8  20      667.80      556.71     66.48 o 
   0   8  20     1242.81     1321.34    118.32 o 
   1   8  20      110.16      168.40     67.45 o 
   2   8  20      471.64      474.89     81.64 o 
   3   8  20      429.80      589.40     89.80 o 
  -1   9  20      180.11      241.87     59.87 o 
   0   9  20        4.86       39.44    118.89 o 
  -9   0  21      163.80      134.03    112.31 o 
  -7   0  21     4949.21     4443.83    154.38 o 
  -5   0  21       73.73      132.78     49.38 o 
  -3   0  21    16423.03    15956.63    447.53 o 
  -1   0  21        3.26        8.73     46.08 o 
   1   0  21    12658.85    12717.13    355.35 o 
   3   0  21     1519.48     1481.71     76.37 o 
   5   0  21     2675.01     2574.77     93.99 o 
   7   0  21      163.45       87.76     70.50 o 
  -9   1  21        0.46        4.92     83.16 o 
  -8   1  21      476.12      564.02    104.45 o 
  -7   1  21      458.42      533.30     43.93 o 
  -6   1  21       76.48       82.07     34.82 o 
  -5   1  21      212.08      239.28     35.20 o 
  -4   1  21      487.74      527.45     38.46 o 
  -3   1  21      198.75      207.91     34.79 o 
  -2   1  21       41.26      110.97     34.96 o 
  -1   1  21       97.48      112.44     33.86 o 
   0   1  21       25.59       59.16     34.78 o 
   1   1  21       72.95       70.39     27.32 o 
   2   1  21      567.00      647.40     31.38 o 
   3   1  21      565.14      592.39     33.00 o 
   4   1  21      681.19      656.49     38.20 o 
   5   1  21      250.22      205.58     40.56 o 
   6   1  21        1.56      -21.50     37.07 o 
   7   1  21       85.58       86.99     51.89 o 
   8   1  21      221.02      240.52     57.19 o 
  -9   2  21      613.38      612.07     61.84 o 
  -8   2  21      662.89      602.59     55.84 o 
  -7   2  21     1176.30     1301.17     68.13 o 
  -6   2  21      313.33      256.94     37.67 o 
  -5   2  21        2.71       35.19     39.64 o 
  -4   2  21     6926.86     6342.07    140.61 o 
  -3   2  21     3529.74     3348.99     87.32 o 
  -2   2  21     5242.69     5008.34    116.64 o 
  -1   2  21       13.36       31.61     34.02 o 
   0   2  21     2692.51     2776.42     81.53 o 
   1   2  21     2072.27     2106.45     61.31 o 
   2   2  21     5453.05     5472.89    101.29 o 
   3   2  21      329.60      393.55     30.99 o 
   4   2  21      106.22       38.60     28.37 o 
   5   2  21      431.89      419.82     45.98 o 
   6   2  21      115.03      189.14     42.98 o 
   7   2  21       31.76       14.17     44.06 o 
   8   2  21       34.00      -58.63     57.78 o 
  -9   3  21     1299.12     1382.81     94.21 o 
  -8   3  21      112.76      132.14     53.26 o 
  -7   3  21      360.16      389.74     56.70 o 
  -6   3  21       42.36       50.52     36.54 o 
  -5   3  21       34.17       53.64     34.88 o 
  -4   3  21       85.38       71.45     35.35 o 
  -3   3  21      146.06      144.00     35.20 o 
  -2   3  21       12.97       23.65     34.80 o 
  -1   3  21     1189.00     1190.87     51.64 o 
   0   3  21     1080.31      978.77     50.01 o 
   1   3  21      905.05      919.20     40.34 o 
   2   3  21      108.84      153.33     29.41 o 
   3   3  21      621.55      697.94     36.63 o 
   4   3  21     1647.10     1651.48     58.43 o 
   5   3  21       30.28       36.32     38.67 o 
   6   3  21      730.19      797.95     56.53 o 
   7   3  21     1046.62      991.49     62.26 o 
  -8   4  21      162.78      177.02     90.59 o 
  -7   4  21       97.37       92.25     61.36 o 
  -6   4  21     1557.92     1632.05     93.73 o 
  -5   4  21      202.48      141.51     38.48 o 
  -4   4  21      649.87      590.69     42.24 o 
  -3   4  21      948.98      871.38     47.67 o 
  -2   4  21      531.55      596.15     44.56 o 
  -1   4  21      763.03      674.72     45.87 o 
   0   4  21     1248.28     1255.34     46.79 o 
   1   4  21     2497.30     2516.99     69.80 o 
   2   4  21     1073.68     1021.07     45.89 o 
   3   4  21     1416.42     1377.17     49.10 o 
   4   4  21     1281.05     1432.83     57.94 o 
   5   4  21       11.07      -18.01     39.89 o 
   6   4  21      429.26      354.71     49.13 o 
   7   4  21      131.06       63.68     55.16 o 
  -8   5  21     1590.80     1625.72    103.20 o 
  -7   5  21      126.09      239.85     83.45 o 
  -6   5  21        9.26       16.38     58.57 o 
  -5   5  21     1363.37     1145.34     77.80 o 
  -4   5  21        6.88       87.45     55.52 o 
  -3   5  21        9.25       25.20     44.38 o 
  -2   5  21      163.46      225.73     40.78 o 
  -1   5  21      900.29      903.17     50.58 o 
   0   5  21       49.79       56.44     34.85 o 
   1   5  21        3.87        7.23     35.85 o 
   2   5  21     3187.40     3236.18     93.34 o 
   3   5  21     2524.97     2555.68     75.48 o 
   4   5  21        4.92      -42.16     47.35 o 
   5   5  21      673.50      704.64     58.00 o 
   6   5  21      559.50      535.89     57.74 o 
  -7   6  21      279.00      344.29     69.21 o 
  -6   6  21      336.37      396.52     68.66 o 
  -5   6  21       13.81       42.18     57.12 o 
  -4   6  21       26.09       43.08     56.97 o 
  -3   6  21      982.55      896.16     60.00 o 
  -2   6  21      229.46      262.12     50.28 o 
  -1   6  21       14.94       50.52     47.83 o 
   0   6  21      236.10      224.67     48.07 o 
   1   6  21      724.09      677.09     56.78 o 
   2   6  21      281.94      298.07     58.35 o 
   3   6  21        8.01      -76.79     47.02 o 
   4   6  21      897.61      854.78     61.70 o 
   5   6  21      862.71      862.55     64.63 o 
  -6   7  21      593.53      633.59    118.03 o 
  -5   7  21      104.19      155.04     65.43 o 
  -4   7  21      951.52      932.20     75.42 o 
  -3   7  21       97.87       13.79     61.17 o 
  -2   7  21     1296.07     1202.06     83.28 o 
  -1   7  21      277.86      414.96     83.59 o 
   0   7  21     2023.03     2046.01     89.14 o 
   1   7  21     1329.73     1329.04     90.36 o 
   2   7  21     1077.98     1148.23     86.86 o 
   3   7  21        1.54       36.36     70.30 o 
   4   7  21     1697.21     1909.80     96.64 o 
  -4   8  21       17.31      114.31     90.59 o 
  -3   8  21       22.75       -0.86     87.16 o 
  -2   8  21       49.28       -4.56     65.16 o 
  -1   8  21        8.65      -84.50     65.50 o 
   0   8  21      263.02      280.25     71.75 o 
   1   8  21        4.81      -20.79     73.09 o 
   2   8  21      285.39      311.04     82.52 o 
  -8   0  22     3840.23     3746.70    145.19 o 
  -6   0  22     3162.54     2733.23    113.59 o 
  -4   0  22     4075.15     4351.08    155.90 o 
  -2   0  22       50.93       38.90     48.34 o 
   0   0  22     5052.66     5323.38    205.77 o 
   2   0  22      191.44      169.44     46.82 o 
   4   0  22     6220.10     6026.45    160.85 o 
   6   0  22      114.23       90.22     61.24 o 
  -9   1  22       90.33      165.21     79.84 o 
  -8   1  22     1332.88     1493.49     75.33 o 
  -7   1  22     2912.57     2830.98     85.67 o 
  -6   1  22     2739.77     2599.14     79.34 o 
  -5   1  22     1986.39     1933.98     66.93 o 
  -4   1  22        3.24       -4.09     34.91 o 
  -3   1  22       22.45       31.59     41.95 o 
  -2   1  22     1643.58     1807.26     66.80 o 
  -1   1  22      690.48      895.54     47.21 o 
   0   1  22       38.88        6.78     44.08 o 
   1   1  22       20.71      -11.57     37.02 o 
   2   1  22     1504.75     1521.89     48.67 o 
   3   1  22       31.71        0.39     28.66 o 
   4   1  22      374.75      312.76     34.19 o 
   5   1  22        0.46      -14.63     36.61 o 
   6   1  22      517.62      474.53     51.57 o 
   7   1  22      284.20      296.34     51.97 o 
  -9   2  22      328.97      355.67     61.22 o 
  -8   2  22      285.92      206.93     55.08 o 
  -7   2  22     2421.53     2069.67     87.87 o 
  -6   2  22      629.55      640.75     45.90 o 
  -5   2  22       39.30       46.58     36.12 o 
  -4   2  22     1417.57     1442.16     56.85 o 
  -3   2  22      739.12      813.38     50.32 o 
  -2   2  22     1535.80     1549.45     60.83 o 
  -1   2  22     1422.79     1450.93     66.95 o 
   0   2  22      653.97      825.81     48.78 o 
   1   2  22     1012.41     1101.89     45.22 o 
   2   2  22      385.25      392.27     35.86 o 
   3   2  22     1109.63     1116.69     44.13 o 
   4   2  22      594.00      538.15     37.02 o 
   5   2  22     1094.39     1157.82     52.08 o 
   6   2  22       28.48       81.43     44.75 o 
   7   2  22      431.66      417.94     50.64 o 
  -8   3  22      111.21      120.69     52.39 o 
  -7   3  22     1894.15     1981.74     86.46 o 
  -6   3  22     1711.07     1649.59     66.09 o 
  -5   3  22      432.96      336.56     40.18 o 
  -4   3  22      802.46      759.80     54.57 o 
  -3   3  22      416.86      475.58     40.77 o 
  -2   3  22     3111.30     3231.42     90.16 o 
  -1   3  22       87.17       87.46     38.40 o 
   0   3  22     2832.24     3030.42     87.41 o 
   1   3  22      194.02      223.47     36.21 o 
   2   3  22        3.26        4.11     33.44 o 
   3   3  22     1585.95     1401.61     49.58 o 
   4   3  22       48.30        6.47     36.85 o 
   5   3  22       23.99       32.54     41.72 o 
   6   3  22       61.67      -11.69     46.47 o 
   7   3  22      216.41      137.47     52.22 o 
  -8   4  22      573.26      653.02     75.48 o 
  -7   4  22     1636.51     1416.45    185.48 o 
  -6   4  22       62.14       95.27     57.90 o 
  -5   4  22      349.31      345.17     40.98 o 
  -4   4  22      779.47      900.46     48.41 o 
  -3   4  22     4039.15     3946.99    115.74 o 
  -2   4  22      515.38      447.93     43.39 o 
  -1   4  22      139.88      128.78     41.82 o 
   0   4  22       82.58       98.27     41.94 o 
   1   4  22     1073.16     1214.32     49.84 o 
   2   4  22      309.78      314.25     39.16 o 
   3   4  22      508.75      532.13     43.34 o 
   4   4  22        7.88      -25.59     39.88 o 
   5   4  22      355.10      293.85     47.04 o 
   6   4  22        0.79       -6.46     49.14 o 
  -7   5  22      316.77      316.16     70.31 o 
  -6   5  22     1871.84     1746.05     96.39 o 
  -5   5  22     2849.31     2672.53    116.88 o 
  -4   5  22      248.71      146.60     59.53 o 
  -3   5  22       73.19       99.68     47.75 o 
  -2   5  22      442.73      500.29     47.06 o 
  -1   5  22     3795.05     3827.31    102.57 o 
   0   5  22      565.32      540.53     47.81 o 
   1   5  22       75.61      111.10     39.23 o 
   2   5  22        1.86      -12.38     38.65 o 
   3   5  22      749.13      822.11     56.44 o 
   4   5  22       91.10       88.11     50.44 o 
   5   5  22        6.45      -31.48     50.03 o 
   6   5  22      128.80       93.72     59.22 o 
  -6   6  22       59.54       67.89     61.99 o 
  -5   6  22        1.58      -89.83     60.49 o 
  -4   6  22     1747.34     1820.71    111.03 o 
  -3   6  22      279.48      176.53     51.84 o 
  -2   6  22      448.53      504.40     56.10 o 
  -1   6  22       51.79       47.39     50.03 o 
   0   6  22      106.58       97.95     48.93 o 
   1   6  22      892.55      899.48     62.84 o 
   2   6  22       58.32       10.61     58.19 o 
   3   6  22       56.64       47.96     57.99 o 
   4   6  22      157.07       89.92     54.90 o 
   5   6  22      240.52      275.03     61.52 o 
  -5   7  22     1318.17     1216.11     88.16 o 
  -4   7  22       14.12      -15.72     84.31 o 
  -3   7  22      754.84      873.41     80.11 o 
  -2   7  22       48.42       79.87     64.41 o 
  -1   7  22     2135.11     2062.84    116.19 o 
   0   7  22      670.12      704.30     61.22 o 
   1   7  22        4.98      -81.09     91.02 o 
   2   7  22        4.23      -54.42    116.74 o 
   3   7  22      225.12      357.20     85.41 o 
  -3   8  22      658.24      575.86    103.74 o 
  -2   8  22        6.39        3.33     69.01 o 
  -1   8  22        2.64      -37.34     69.71 o 
   0   8  22        3.75        5.86     72.04 o 
   1   8  22       47.62      -23.72     75.76 o 
  -7   0  23      181.38      208.47     61.01 o 
  -5   0  23      266.54      326.46     88.31 o 
  -3   0  23     2713.77     2749.40    116.58 o 
  -1   0  23      660.63      595.87     62.95 o 
   1   0  23      123.25      110.93     54.52 o 
   3   0  23     1863.47     1786.64     75.56 o 
   5   0  23     1017.60     1077.06     65.34 o 
   7   0  23     1397.09     1436.31    258.78 o 
  -8   1  23      261.01      219.40     55.86 o 
  -7   1  23      119.31      143.72     41.96 o 
  -6   1  23      876.03      864.59     49.29 o 
  -5   1  23     3949.61     3498.18     94.23 o 
  -4   1  23     1914.67     1683.51     65.36 o 
  -3   1  23      186.43      139.20     38.53 o 
  -2   1  23      493.01      469.46     42.48 o 
  -1   1  23     7606.75     7774.36    169.08 o 
   0   1  23     6063.46     6158.09    163.12 o 
   1   1  23     2575.44     2512.70     81.26 o 
   2   1  23      167.20      199.01     34.06 o 
   3   1  23     1755.64     1651.87     51.50 o 
   4   1  23       89.35      105.07     32.89 o 
   5   1  23      873.72      762.06     42.59 o 
   6   1  23      257.50      144.05     43.25 o 
   7   1  23      254.34      117.97     55.90 o 
  -8   2  23      412.11      475.66     59.58 o 
  -7   2  23      218.90      207.43     52.23 o 
  -6   2  23      409.65      410.61     44.48 o 
  -5   2  23       64.21       66.11     39.10 o 
  -4   2  23      739.20      720.61     46.81 o 
  -3   2  23      121.50      112.92     38.37 o 
  -2   2  23       50.52       45.29     37.65 o 
  -1   2  23     1051.34     1146.22     61.97 o 
   0   2  23      329.54      338.54     42.47 o 
   1   2  23      228.30      247.37     43.48 o 
   2   2  23      537.41      553.85     53.30 o 
   3   2  23       40.80       37.51     30.84 o 
   4   2  23      448.21      522.44     37.66 o 
   5   2  23      298.75      280.55     41.82 o 
   6   2  23      538.70      505.95     49.69 o 
   7   2  23      109.59       33.79     56.71 o 
  -8   3  23      654.93      686.54     62.22 o 
  -7   3  23      489.26      509.36     58.65 o 
  -6   3  23      959.48      819.92     50.41 o 
  -5   3  23       58.22        9.50     39.32 o 
  -4   3  23     3601.54     3397.89     91.57 o 
  -3   3  23       21.78       19.72     38.55 o 
  -2   3  23     2140.85     2289.72     87.78 o 
  -1   3  23       38.20      -24.35     40.33 o 
   0   3  23     5656.69     5744.41    134.50 o 
   1   3  23     1094.42     1133.32     56.28 o 
   2   3  23       32.90       20.68     35.04 o 
   3   3  23     1009.06      941.97     48.03 o 
   4   3  23     1803.90     1800.94     64.19 o 
   5   3  23      164.26      149.51     44.82 o 
   6   3  23       16.04      -83.37     47.27 o 
  -7   4  23      410.47      402.40     71.10 o 
  -6   4  23        0.20      -22.52     60.84 o 
  -5   4  23      899.35      832.96     49.32 o 
  -4   4  23       58.69       66.75     40.38 o 
  -3   4  23      484.79      448.67     52.64 o 
  -2   4  23       96.17       41.10     40.52 o 
  -1   4  23      156.88      112.54     41.78 o 
   0   4  23      554.81      645.66     50.70 o 
   1   4  23      989.54     1029.43     57.78 o 
   2   4  23      218.81      233.52     40.59 o 
   3   4  23      288.71      315.73     49.77 o 
   4   4  23     1274.48     1243.08     56.88 o 
   5   4  23      607.37      584.89     60.26 o 
   6   4  23      212.28      181.74     52.99 o 
  -7   5  23       13.08       11.87     67.21 o 
  -6   5  23       15.03       51.90     63.46 o 
  -5   5  23      368.40      375.13     67.30 o 
  -4   5  23      254.55      266.19     51.92 o 
  -3   5  23       12.28       39.21     47.90 o 
  -2   5  23        2.21       40.51     41.95 o 
  -1   5  23     2314.32     2381.79     82.43 o 
   0   5  23      278.06      244.39     47.77 o 
   1   5  23      959.99      994.92     52.15 o 
   2   5  23      884.61      842.08     62.52 o 
   3   5  23      715.62      617.46     56.49 o 
   4   5  23      344.13      312.76     57.05 o 
   5   5  23      526.96      554.97     61.12 o 
  -6   6  23      964.49      900.74     82.72 o 
  -5   6  23        2.11      -68.59     62.28 o 
  -4   6  23       18.90       39.25     63.24 o 
  -3   6  23     1967.41     1878.34     90.03 o 
  -2   6  23      848.12      800.19     63.57 o 
  -1   6  23     2022.97     1954.42     90.76 o 
   0   6  23      237.91      216.80     56.87 o 
   1   6  23      138.54      119.26     53.37 o 
   2   6  23      917.07      945.56     95.76 o 
   3   6  23      317.64      352.68     93.29 o 
   4   6  23      173.69      183.14     66.88 o 
  -4   7  23        0.54       22.29     89.45 o 
  -3   7  23       57.15       37.37     82.31 o 
  -2   7  23        2.65       -3.83     66.31 o 
  -1   7  23      112.11       42.39     69.42 o 
   0   7  23      390.31      337.04     92.31 o 
   1   7  23        0.31      -49.54     75.60 o 
   2   7  23      329.12      384.46    106.31 o 
  -8   0  24     1761.90     1914.31    110.47 o 
  -6   0  24        1.99      -26.17     55.07 o 
  -4   0  24     1434.77     1656.03    102.03 o 
  -2   0  24       17.81       -6.45     55.02 o 
   0   0  24      222.93      254.06     62.00 o 
   2   0  24       36.39       51.97     59.04 o 
   4   0  24     1163.00     1248.35     70.41 o 
   6   0  24      215.63       85.44     74.82 o 
  -8   1  24     1703.66     1574.71     97.06 o 
  -7   1  24       16.96      -33.50     49.25 o 
  -6   1  24     1437.92     1514.26     67.65 o 
  -5   1  24      287.42      279.28     41.88 o 
  -4   1  24     1736.90     1764.53     68.13 o 
  -3   1  24      401.84      424.50     42.35 o 
  -2   1  24      461.31      612.87     46.05 o 
  -1   1  24       37.86      140.97     39.40 o 
   0   1  24     2130.96     2426.12     79.80 o 
   1   1  24      181.80      210.96     51.59 o 
   2   1  24     1485.31     1451.98     65.05 o 
   3   1  24      683.72      685.79     43.73 o 
   4   1  24     1066.79     1075.72     46.30 o 
   5   1  24       58.75       -1.76     40.13 o 
   6   1  24     1149.08     1205.44     58.11 o 
  -8   2  24      118.62      129.30     57.02 o 
  -7   2  24     1028.42      999.95     66.61 o 
  -6   2  24      479.10      503.57     47.66 o 
  -5   2  24     1260.35     1406.72     62.75 o 
  -4   2  24        8.34       18.62     38.34 o 
  -3   2  24     1704.98     1904.03     82.58 o 
  -2   2  24      735.24      723.60     48.88 o 
  -1   2  24       11.50       34.99     48.32 o 
   0   2  24       96.50       66.91     42.51 o 
   1   2  24        7.70        4.14     41.96 o 
   2   2  24      294.15      227.39     47.85 o 
   3   2  24       85.09       90.76     38.22 o 
   4   2  24        8.69      -29.95     34.33 o 
   5   2  24      126.88       77.48     43.64 o 
   6   2  24       86.43       18.99     45.42 o 
  -7   3  24      125.72      191.43     56.58 o 
  -6   3  24       10.43      -42.60     42.32 o 
  -5   3  24     2257.94     2189.75     76.13 o 
  -4   3  24       98.75       42.58     40.42 o 
  -3   3  24       21.88       11.21     40.41 o 
  -2   3  24       34.48       46.20     46.80 o 
  -1   3  24     1463.54     1637.84     68.50 o 
   0   3  24      593.99      582.61     49.96 o 
   1   3  24       53.89       54.07     43.33 o 
   2   3  24       29.19       35.17     38.41 o 
   3   3  24     1593.99     1577.48     60.64 o 
   4   3  24      257.35      268.06     44.28 o 
   5   3  24      218.80      226.23     45.43 o 
   6   3  24       29.11       -9.08     47.91 o 
  -7   4  24       73.16      101.51     69.02 o 
  -6   4  24      130.87      161.97     67.54 o 
  -5   4  24       53.36       30.82     42.64 o 
  -4   4  24     2643.24     2611.98    103.17 o 
  -3   4  24       36.80       29.91     41.24 o 
  -2   4  24     1122.75     1310.05     59.28 o 
  -1   4  24      592.62      582.98     51.44 o 
   0   4  24        2.46      -13.20     45.33 o 
   1   4  24       99.33       52.56     47.05 o 
   2   4  24      891.91      958.68     49.77 o 
   3   4  24      337.90      375.10     54.56 o 
   4   4  24       27.94       71.36     54.55 o 
   5   4  24       21.72       20.73     49.46 o 
  -6   5  24     1175.40     1288.49     90.76 o 
  -5   5  24     1344.33     1155.67     92.74 o 
  -4   5  24      464.66      433.11     79.58 o 
  -3   5  24      108.11      132.95     53.31 o 
  -2   5  24      436.05      585.86     58.22 o 
  -1   5  24     2146.89     2219.69     82.29 o 
   0   5  24       53.96       97.95     48.37 o 
   1   5  24       26.29       -4.57     57.01 o 
   2   5  24      189.13      147.47     44.06 o 
   3   5  24       63.21       94.23     50.85 o 
   4   5  24        0.54       36.33     66.21 o 
  -5   6  24        0.59        7.58     66.74 o 
  -4   6  24       60.02       99.06    145.47 o 
  -3   6  24     2360.61     2310.20     98.83 o 
  -2   6  24        1.19      -43.48     54.01 o 
  -1   6  24      230.88      330.51     59.47 o 
   0   6  24       34.20       70.27     56.83 o 
   1   6  24      996.69     1008.79    118.32 o 
   2   6  24       10.90       -3.95     91.88 o 
   3   6  24        5.25      -21.51     62.07 o 
  -3   7  24        0.11       -5.04     69.63 o 
  -2   7  24      364.87      284.76     75.38 o 
  -1   7  24        4.45      -45.27     71.80 o 
   0   7  24      520.48      624.28     85.01 o 
   1   7  24        8.06      120.32    132.60 o 
  -7   0  25     1276.14     1112.65     84.59 o 
  -5   0  25      992.29     1003.06     75.48 o 
  -3   0  25     4302.89     4694.66    171.04 o 
  -1   0  25     5464.18     5543.06    186.32 o 
   1   0  25      329.98      394.27     67.54 o 
   3   0  25     2972.17     2524.63    188.33 o 
   5   0  25      250.51      285.50     57.60 o 
  -7   1  25       22.68      -44.91     44.13 o 
  -6   1  25      739.65      674.82     51.63 o 
  -5   1  25      452.02      457.38     46.38 o 
  -4   1  25        4.26        7.23     41.64 o 
  -3   1  25      356.81      359.69     44.17 o 
  -2   1  25      837.50      781.01     51.43 o 
  -1   1  25      264.20      283.80     45.91 o 
   0   1  25       29.95       11.70     43.35 o 
   1   1  25       90.04      114.50     52.65 o 
   2   1  25      289.29      263.57     49.15 o 
   3   1  25      795.32      761.03     57.67 o 
   4   1  25        2.27       13.73     34.90 o 
   5   1  25      217.27      218.79     44.85 o 
   6   1  25       22.38      -46.98     47.41 o 
  -7   2  25      744.56      659.74     63.67 o 
  -6   2  25     1378.32     1185.66     58.79 o 
  -5   2  25      967.60      813.96     50.94 o 
  -4   2  25        6.48       22.68     45.37 o 
  -3   2  25      493.38      482.01     46.15 o 
  -2   2  25     5363.95     5410.80    129.90 o 
  -1   2  25      798.58      736.00     51.10 o 
   0   2  25      990.57      955.36     60.55 o 
   1   2  25      389.60      332.22     49.10 o 
   2   2  25     1867.02     1973.60     79.66 o 
   3   2  25       26.77      -40.08     41.16 o 
   4   2  25      729.91      701.94     64.33 o 
   5   2  25      319.73      268.78     55.63 o 
   6   2  25        0.47      -30.90     49.38 o 
  -7   3  25     1787.90     1783.20     86.77 o 
  -6   3  25       77.62       75.60     44.96 o 
  -5   3  25        7.18       44.99     42.66 o 
  -4   3  25      381.22      337.06     45.14 o 
  -3   3  25      121.45      101.43     43.95 o 
  -2   3  25     2058.76     2038.86     77.18 o 
  -1   3  25       44.94       54.14     52.23 o 
   0   3  25       86.23       67.80     47.00 o 
   1   3  25       61.76      -17.42     47.61 o 
   2   3  25     1601.32     1575.46     71.42 o 
   3   3  25      818.12      767.74     49.69 o 
   4   3  25       18.18       33.19     48.87 o 
   5   3  25        9.73      -45.27     46.73 o 
  -6   4  25     1093.85     1020.84    125.89 o 
  -5   4  25        0.78       20.18     44.33 o 
  -4   4  25       73.62       48.31     44.12 o 
  -3   4  25       63.38       12.57     43.11 o 
  -2   4  25     2176.93     1943.94     78.30 o 
  -1   4  25     2086.02     1788.50     73.85 o 
   0   4  25       52.02       69.63     48.42 o 
   1   4  25       90.85      146.28     49.37 o 
   2   4  25      433.19      387.13     53.17 o 
   3   4  25     1612.10     1795.15     78.50 o 
   4   4  25       18.95       53.57     55.62 o 
   5   4  25      379.94      315.39     82.03 o 
  -5   5  25      437.92      417.51     71.23 o 
  -4   5  25      110.23       70.08     53.15 o 
  -3   5  25     1883.40     1712.43    101.84 o 
  -2   5  25       65.98       88.73     53.54 o 
  -1   5  25      319.04      350.04     50.87 o 
   0   5  25       17.31        2.70     47.72 o 
   1   5  25     1530.23     1464.49     88.28 o 
   2   5  25      821.85      855.82    114.02 o 
   3   5  25       31.06       46.37     56.11 o 
   4   5  25      604.39      584.18     72.45 o 
  -4   6  25      183.74      189.71     71.09 o 
  -3   6  25       25.08        5.67     57.14 o 
  -2   6  25      142.72      108.63     60.56 o 
  -1   6  25     1193.84     1120.62     89.04 o 
   0   6  25      550.58      538.40     82.68 o 
   1   6  25        9.41      -18.25     75.47 o 
   2   6  25       55.15       38.01    137.18 o 
  -6   0  26     3390.82     3462.36    147.61 o 
  -4   0  26       10.18       13.85     63.59 o 
  -2   0  26     1876.37     2106.39    133.46 o 
   0   0  26      375.45      429.93    112.89 o 
   2   0  26     1238.09     1369.69     91.35 o 
   4   0  26     1992.99     1993.07    182.90 o 
  -7   1  26      227.58      287.49     49.95 o 
  -6   1  26     1034.49     1206.23     60.18 o 
  -5   1  26      949.04     1055.24     56.94 o 
  -4   1  26      295.45      348.68     46.93 o 
  -3   1  26      264.61      300.57     45.93 o 
  -2   1  26       12.91       57.44     44.17 o 
  -1   1  26        3.86       22.36     42.78 o 
   0   1  26       26.06      -15.96     45.49 o 
   1   1  26      612.93      684.39     57.77 o 
   2   1  26      191.88      213.81     61.48 o 
   3   1  26       22.40       44.55     53.17 o 
   4   1  26      694.74      529.04     49.10 o 
   5   1  26       85.94       53.68     44.23 o 
  -7   2  26     1099.50     1252.66     77.02 o 
  -6   2  26      689.92      644.56     72.76 o 
  -5   2  26     1435.74     1456.49     62.51 o 
  -4   2  26        5.74      -11.65     41.79 o 
  -3   2  26      126.17      190.26     43.38 o 
  -2   2  26      977.90     1045.66     57.27 o 
  -1   2  26        1.87       -6.59     43.99 o 
   0   2  26       60.69       32.05     53.17 o 
   1   2  26     1039.84     1043.11     59.93 o 
   2   2  26      575.84      623.01     57.20 o 
   3   2  26        3.44      -10.17     59.32 o 
   4   2  26      111.23       87.09     49.81 o 
   5   2  26     1038.18      953.13     67.00 o 
  -6   3  26      132.32       99.02     47.73 o 
  -5   3  26      533.51      664.29     53.48 o 
  -4   3  26     1061.29     1173.26     58.60 o 
  -3   3  26      116.83      157.26     45.91 o 
  -2   3  26      310.17      310.58     46.58 o 
  -1   3  26       75.45      154.03     79.89 o 
   0   3  26     1596.42     1686.13     74.40 o 
   1   3  26        1.91      -32.89     48.40 o 
   2   3  26       36.84       -6.98     51.03 o 
   3   3  26       34.29      -24.47     55.36 o 
   4   3  26      245.62      202.29     55.72 o 
  -5   4  26      253.25      229.81     47.59 o 
  -4   4  26      142.60      131.57     46.35 o 
  -3   4  26     2570.99     2633.74     87.16 o 
  -2   4  26      195.90      196.23     56.68 o 
  -1   4  26     1216.70     1222.37     64.16 o 
   0   4  26      306.80      148.31     55.97 o 
   1   4  26      640.02      661.10     60.18 o 
   2   4  26       15.83        5.79     52.15 o 
   3   4  26       61.25      -36.78     72.46 o 
   4   4  26      170.64       93.72     65.26 o 
  -4   5  26      631.69      772.49     65.49 o 
  -3   5  26      698.30      746.44     77.90 o 
  -2   5  26        0.73        4.74     77.36 o 
  -1   5  26      996.59     1115.16     65.06 o 
   0   5  26     1052.43     1077.13     63.93 o 
   1   5  26      444.67      504.56     60.11 o 
   2   5  26       72.58       -6.63     71.31 o 
   3   5  26      208.37      160.64     77.29 o 
  -3   6  26       97.90      185.95     75.39 o 
  -2   6  26      775.03      755.90     70.98 o 
  -1   6  26       45.02       93.71     62.49 o 
   0   6  26        1.01       37.31     81.59 o 
   1   6  26      120.13      183.73     82.58 o 
  -5   0  27     1627.52     1535.82    123.89 o 
  -3   0  27     1578.34     1741.42    285.93 o 
  -1   0  27       93.41       55.09     64.84 o 
   1   0  27     1066.64     1078.78     90.73 o 
   3   0  27       79.93       41.36     73.81 o 
   5   0  27      217.44      191.76    146.61 o 
  -6   1  27       18.86       26.96     47.58 o 
  -5   1  27       56.71       25.81     46.34 o 
  -4   1  27     1067.75     1127.95     59.35 o 
  -3   1  27     2873.00     2651.35     87.83 o 
  -2   1  27      391.87      342.44     50.24 o 
  -1   1  27      604.41      733.15     55.35 o 
   0   1  27      580.10      579.04     54.19 o 
   1   1  27     2221.53     2166.59     83.80 o 
   2   1  27      434.62      465.95     64.23 o 
   3   1  27        1.15      -45.14     58.54 o 
   4   1  27      208.54      184.03     60.40 o 
  -6   2  27        2.82      -59.37     46.81 o 
  -5   2  27        1.18       17.59     45.81 o 
  -4   2  27     1830.53     1736.07     73.44 o 
  -3   2  27      408.98      453.03     53.54 o 
  -2   2  27      373.36      396.74     51.62 o 
  -1   2  27       67.60       27.37     47.10 o 
   0   2  27      580.13      579.48     55.22 o 
   1   2  27     1317.83     1335.15     67.40 o 
   2   2  27      438.15      407.27     59.01 o 
   3   2  27        4.09      -38.56     56.23 o 
   4   2  27      269.49      269.85     80.92 o 
  -5   3  27       16.58      -38.96     47.27 o 
  -4   3  27     1774.16     1617.28     72.07 o 
  -3   3  27       16.56       53.10     46.62 o 
  -2   3  27     1346.24     1355.16     63.46 o 
  -1   3  27        1.04       21.49     53.74 o 
   0   3  27     1273.17     1420.06     69.53 o 
   1   3  27      278.39      324.73     54.42 o 
   2   3  27      702.83      688.69     63.26 o 
   3   3  27      725.72      716.05     67.32 o 
   4   3  27        8.60       15.32     79.39 o 
  -5   4  27     1312.22     1177.67     72.21 o 
  -4   4  27      382.60      344.03     50.87 o 
  -3   4  27      219.16      162.94     48.88 o 
  -2   4  27      179.92      198.30     59.86 o 
  -1   4  27      457.54      417.43     56.15 o 
   0   4  27      573.27      434.22     55.97 o 
   1   4  27       18.02      -44.82     54.74 o 
   2   4  27      735.27      685.07     64.64 o 
   3   4  27       51.35       62.23    115.47 o 
  -3   5  27      691.41      714.65     66.23 o 
  -2   5  27       31.18        3.42     60.33 o 
  -1   5  27      402.85      389.64     57.30 o 
   0   5  27        6.15       74.60     53.30 o 
   1   5  27      509.64      514.30     62.61 o 
   2   5  27       54.91       -2.95     83.16 o 
  -6   0  28       81.56       32.16     86.59 o 
  -4   0  28       24.36       10.97     66.73 o 
  -2   0  28      713.80      920.59    182.76 o 
   0   0  28      135.32       61.48     69.49 o 
   2   0  28      138.43       94.11     74.18 o 
   4   0  28        1.82      -58.59     98.60 o 
  -5   1  28       87.50      122.64     49.23 o 
  -4   1  28     1779.03     2036.90    169.04 o 
  -3   1  28      183.11      224.90     49.97 o 
  -2   1  28      311.43      284.98     52.01 o 
  -1   1  28        1.13      -17.03     49.55 o 
   0   1  28     1279.39     1347.19     67.90 o 
   1   1  28      132.40      162.15     51.66 o 
   2   1  28       68.16       12.14     55.25 o 
   3   1  28      567.93      497.39     71.12 o 
   4   1  28     1245.83     1148.42     85.92 o 
  -5   2  28      152.06      188.57     50.25 o 
  -4   2  28       41.64      110.58     49.63 o 
  -3   2  28      584.28      673.24     56.72 o 
  -2   2  28      409.72      465.67     53.29 o 
  -1   2  28       59.97       74.82     50.28 o 
   0   2  28       29.22       64.85     50.39 o 
   1   2  28      147.14       99.41     62.07 o 
   2   2  28      288.37      239.13     57.46 o 
   3   2  28       10.99      -39.55     57.65 o 
  -5   3  28      142.63      269.16     83.70 o 
  -4   3  28       57.29       57.75     48.87 o 
  -3   3  28      866.98     1146.38     68.14 o 
  -2   3  28       22.81       11.12     50.33 o 
  -1   3  28       57.04       23.47     51.08 o 
   0   3  28      394.25      422.78     70.01 o 
   1   3  28      158.73      154.82     54.67 o 
   2   3  28       92.49       81.49     58.47 o 
   3   3  28      555.56      563.28     66.62 o 
  -3   4  28      230.49      188.46     53.24 o 
  -2   4  28      979.72      976.41     62.70 o 
  -1   4  28       72.97      100.84     55.60 o 
   0   4  28      109.30      157.02     78.00 o 
   1   4  28       45.67       -5.53     57.72 o 
   2   4  28       63.47        8.69     59.48 o 
  -5   0  29     2220.40     1944.73    340.80 o 
  -3   0  29       55.85      143.86    111.89 o 
  -1   0  29     1485.05     1480.31     98.73 o 
   1   0  29      366.26      287.73     78.98 o 
   3   0  29      360.47      271.79     90.63 o 
  -4   1  29      454.81      380.01     54.34 o 
  -3   1  29      182.22      150.34     52.70 o 
  -2   1  29      406.49      420.06     55.58 o 
  -1   1  29     1408.99     1481.28     70.17 o 
   0   1  29      482.11      482.06     60.00 o 
   1   1  29       19.96        1.87     54.87 o 
   2   1  29       39.55      -44.53     56.60 o 
   3   1  29      568.97      557.16    105.96 o 
  -4   2  29      606.85      515.37     56.17 o 
  -3   2  29       46.74       74.02     51.34 o 
  -2   2  29      410.66      432.86     60.24 o 
  -1   2  29      176.33      151.12     56.31 o 
   0   2  29     1510.36     1526.96     74.58 o 
   1   2  29       62.83       42.52     54.41 o 
   2   2  29       31.68       48.70     75.88 o 
  -3   3  29      498.86      523.25     56.90 o 
  -2   3  29      446.46      494.15     58.68 o 
  -1   3  29        4.14       78.93     53.49 o 
   0   3  29      917.31     1019.72    106.30 o 
   1   3  29       50.66       53.19     58.99 o 
  -1   4  29       60.08      147.50     82.44 o 
  -2   0  30      283.21      320.30     78.50 o 
   0   0  30       88.10      104.02     82.17 o 
  -3   1  30      199.24      219.95     56.30 o 
  -2   1  30        2.20      -33.32     53.65 o 
  -1   1  30        3.25      -45.49     55.04 o 
   0   1  30       83.74      108.92     58.73 o 
   1   1  30       12.51      -14.52     56.16 o 
  -2   2  30      274.05      370.06     66.29 o 
  -1   2  30      259.28      261.33     58.34 o 
   0   2  30      140.54      157.65     56.04 o 
                                                 
